# Supplementary material for: (E)-3-(3-Chloro­phen­yl)-N-(4-hy­droxy-3-meth­oxy­benz­yl)acryl­amide
Source: Acta Crystallogr Sect E Struct Rep Online. 2010 Jun 18;66(Pt 7):o1700. doi: 10.1107/S1600536810022713 (PMC3006917; doi:10.1107/S1600536810022713)
Supplement: Supplementary file 2 [file e-66-o1700-Isup2.hkl]

#
# h,k,l, Fc-squared, Fo-squared, sigma(Fo-squared) and status flag
#
data_I
_shelx_title ' 100505_ssw52 in P2(1)/c'
_shelx_refln_list_code          4
_shelx_F_calc_maximum      243.58
_exptl_crystal_F_000       664.00
_reflns_d_resolution_high  0.8347
 
loop_
 _symmetry_equiv_pos_as_xyz
 'x, y, z'
 '-x, y+1/2, -z+1/2'
 '-x, -y, -z'
 'x, -y-1/2, z-1/2'
 
_cell_length_a     9.0360
_cell_length_b    14.9720
_cell_length_c    11.7680
_cell_angle_alpha  90.000
_cell_angle_beta   95.047
_cell_angle_gamma  90.000
 
_shelx_F_squared_multiplier     1.000
 
loop_
 _refln_index_h
 _refln_index_k
 _refln_index_l
 _refln_F_squared_calc
 _refln_F_squared_meas
 _refln_F_squared_sigma
 _refln_observed_status
   2   0   0     6095.92     5932.00     48.41 o
   3   0   0     2381.24     2326.65     37.73 o
   4   0   0     1170.86     1107.48     30.28 o
   5   0   0      148.33      130.30     16.06 o
   6   0   0        3.93        2.25     13.47 o
   7   0   0     1306.03     1353.88     45.49 o
   8   0   0      174.14      176.37     13.43 o
   9   0   0       31.15       27.62     16.93 o
  10   0   0       12.98       13.63     18.03 o
   2   1   0     1308.28     1246.20     23.45 o
   3   1   0      398.75      405.24     17.35 o
   4   1   0      301.51      306.35     13.06 o
   5   1   0      304.80      315.71      7.19 o
   6   1   0      143.96      147.85      5.62 o
   7   1   0        3.46        0.00      9.30 o
   8   1   0        0.20        0.28     11.05 o
   9   1   0        5.12        1.18     11.35 o
  10   1   0        6.35        0.21     12.52 o
   1   2   0     1842.80     1836.07     14.88 o
   2   2   0      553.69      520.60      8.99 o
   3   2   0       58.56       60.41      9.40 o
   4   2   0       71.15       74.71     11.36 o
   5   2   0      214.68      197.96     16.95 o
   6   2   0       41.20       40.28     10.28 o
   7   2   0       39.71       33.03     10.01 o
   8   2   0       61.31       53.08     11.48 o
   9   2   0        0.17        0.36     12.83 o
  10   2   0        8.93        7.86     12.97 o
   1   3   0     4003.34     3778.74     20.77 o
   2   3   0      483.53      484.35      9.55 o
   3   3   0      322.96      331.88      8.81 o
   4   3   0       75.16       88.56     23.95 o
   5   3   0        6.31       19.99     10.02 o
   6   3   0       25.23       30.84      8.57 o
   7   3   0        8.43        5.98      4.79 o
   8   3   0      101.65       94.73      6.94 o
   9   3   0       16.69       10.00     11.06 o
  10   3   0        9.41        7.62     12.36 o
   0   4   0    14178.90    14212.90     49.49 o
   1   4   0      241.61      228.71      4.98 o
   2   4   0     1640.33     1586.63     13.51 o
   3   4   0     1299.58     1286.06     30.73 o
   4   4   0      765.47      741.49     14.43 o
   5   4   0      170.08      164.33      9.70 o
   6   4   0       37.88       37.20      5.76 o
   7   4   0       17.16       18.45      5.90 o
   8   4   0       93.48       91.14      6.65 o
   9   4   0       17.31       18.22     12.46 o
  10   4   0        0.00        0.00     12.80 o
   1   5   0     1439.78     1406.09     10.19 o
   2   5   0      505.09      518.13      7.97 o
   3   5   0      114.80      101.94      7.03 o
   4   5   0       30.10       39.70      7.79 o
   5   5   0      683.51      739.65     14.29 o
   6   5   0       47.22       59.08      8.78 o
   7   5   0       58.80       55.43      9.65 o
   8   5   0        9.43       18.98     16.69 o
   9   5   0       62.54       77.01     15.04 o
  10   5   0       18.81       22.47     12.44 o
   0   6   0     2119.02     2175.12     43.71 o
   1   6   0      633.74      591.95      8.49 o
   2   6   0     2849.90     2935.67     19.33 o
   3   6   0        2.17        2.93      4.23 o
   4   6   0      611.85      603.64     16.90 o
   5   6   0       19.12       15.72      8.11 o
   6   6   0       61.41       52.40     13.72 o
   7   6   0        3.10        0.64      9.97 o
   8   6   0      168.18      167.46     15.29 o
   9   6   0       12.16       20.61      9.63 o
  10   6   0        6.87        6.91     10.30 o
   1   7   0      170.24      182.17      8.00 o
   2   7   0     2316.49     2464.33     18.17 o
   3   7   0      650.01      702.78     19.99 o
   4   7   0       58.20       54.80      6.25 o
   5   7   0      400.64      419.49     11.71 o
   6   7   0      268.48      277.76     12.60 o
   7   7   0      101.34       99.01     16.52 o
   8   7   0        0.71        8.20     14.49 o
   9   7   0      124.24      130.27     20.42 o
   0   8   0     3534.44     3540.99    115.78 o
   1   8   0      107.39      116.96      6.05 o
   2   8   0      815.84      817.62     13.10 o
   3   8   0       68.55       74.77      5.35 o
   4   8   0       48.91       44.20      5.88 o
   5   8   0       90.88       93.87      7.91 o
   6   8   0       96.25       90.90      8.71 o
   7   8   0       78.57       84.73      8.99 o
   8   8   0       46.18       48.66     17.96 o
   9   8   0       37.90       48.84     18.04 o
   1   9   0       33.08       38.11      4.54 o
   2   9   0        0.27        0.00      3.83 o
   3   9   0      168.72      163.05      7.24 o
   4   9   0      107.06      109.29      8.50 o
   5   9   0       70.86       63.26      7.59 o
   6   9   0       13.36       19.37      6.68 o
   7   9   0        2.66        6.78      6.57 o
   8   9   0       12.66        9.25     13.46 o
   9   9   0        1.63        7.18     14.93 o
   0  10   0     1621.48     1546.75     31.81 o
   1  10   0       81.92       77.41      5.29 o
   2  10   0      895.82      843.58     13.02 o
   3  10   0      344.95      337.93     10.80 o
   4  10   0       68.50       60.76      7.55 o
   5  10   0      683.00      677.25     24.36 o
   6  10   0        9.82       10.56      6.13 o
   7  10   0       62.46       55.43     15.61 o
   8  10   0        5.41       11.06     15.81 o
   1  11   0      490.51      465.40     10.02 o
   2  11   0        4.05        6.15      5.14 o
   3  11   0       77.19       80.78      8.46 o
   4  11   0       15.32       15.60      8.91 o
   5  11   0        2.87        0.24      6.68 o
   6  11   0       12.68       17.70     14.71 o
   7  11   0       14.11       15.88     13.94 o
   8  11   0        9.35        0.83     14.16 o
   0  12   0     1292.09     1295.24     37.39 o
   1  12   0        0.00        1.78      6.07 o
   2  12   0        0.53        7.04      6.53 o
   3  12   0       89.78       66.19     11.20 o
   4  12   0      245.93      234.14     14.78 o
   5  12   0       83.65       95.62     17.16 o
   6  12   0       40.95       57.79     16.38 o
   7  12   0       19.01       18.06     15.94 o
   8  12   0       40.42       51.70     17.74 o
   1  13   0      282.43      279.94     14.50 o
   2  13   0       32.47       40.16      7.65 o
   3  13   0      216.80      193.48     20.10 o
   4  13   0       16.62       18.54     13.90 o
   5  13   0       69.69       75.50     17.30 o
   6  13   0        0.36        0.00     13.84 o
   7  13   0       16.18       14.35     15.60 o
   0  14   0        1.90        0.00     12.79 o
   1  14   0      289.29      298.51     15.47 o
   2  14   0       35.78       36.31      7.29 o
   3  14   0       11.65        7.21      9.70 o
   4  14   0       42.36       46.24     15.88 o
   5  14   0       70.67       57.88     16.24 o
   6  14   0       16.33       16.91     14.35 o
   1  15   0        2.51        6.04      8.35 o
   2  15   0        1.04        0.00      7.14 o
   3  15   0        1.86        0.00     10.24 o
   4  15   0       13.79       22.49     11.42 o
   5  15   0        3.17        9.33     15.04 o
   0  16   0       17.06       10.57     12.65 o
   1  16   0       58.78       82.09     11.57 o
   2  16   0        2.33        5.53      9.17 o
   3  16   0       86.70       92.98     14.17 o
   4  16   0        9.19       19.29     11.36 o
   1  17   0        2.40        0.00      9.12 o
   2  17   0       69.00       60.85     10.78 o
   3  17   0        1.92        0.00     11.72 o
 -10   1   1       12.36        6.87     13.30 o
  -9   1   1       19.75       20.31     12.28 o
  -8   1   1       14.61       16.52      6.51 o
  -7   1   1       31.05       32.52     10.51 o
  -6   1   1      262.66      256.52     15.42 o
  -5   1   1      276.54      252.97      7.94 o
  -4   1   1      422.85      439.77     10.02 o
  -3   1   1     4450.96     4256.79     50.26 o
  -2   1   1    15762.19    14866.83     84.41 o
   1   1   1     5561.10     5068.40     29.10 o
   2   1   1      432.94      426.27     14.94 o
   3   1   1      451.94      449.22     18.47 o
   4   1   1      205.74      225.15     16.57 o
   5   1   1     1309.04     1356.91     27.19 o
   6   1   1       43.21       34.25     10.45 o
   7   1   1       50.78       39.04      5.23 o
   8   1   1       12.66       10.77     10.81 o
   9   1   1       56.48       64.80     14.36 o
  10   1   1        6.79        0.00     13.31 o
 -10   2   1        0.12        3.65     12.86 o
  -9   2   1       34.92       59.44     13.44 o
  -8   2   1      220.92      246.41     17.42 o
  -7   2   1      425.09      419.88     24.22 o
  -6   2   1      482.34      507.69     19.48 o
  -5   2   1       27.67       17.03     12.04 o
  -4   2   1     5641.28     5507.37     66.45 o
  -3   2   1      344.04      289.65     19.91 o
  -2   2   1     2099.53     2148.78     31.37 o
  -1   2   1      148.92      137.59      8.14 o
   0   2   1      399.74      478.39      8.50 o
   1   2   1      203.52      187.68      6.42 o
   2   2   1     6771.26     6648.97     53.03 o
   3   2   1     1094.63     1064.18     26.50 o
   4   2   1      109.08      121.88     11.86 o
   5   2   1     2453.21     2438.31     50.38 o
   6   2   1       22.22       23.13      8.94 o
   7   2   1      378.42      366.56     12.53 o
   8   2   1       41.21       38.37      3.76 o
   9   2   1      202.16      222.99     18.33 o
  10   2   1       16.68       33.44     12.27 o
 -10   3   1       17.28       32.21     13.46 o
  -9   3   1       62.17       72.14     14.37 o
  -8   3   1       67.05       79.68     13.37 o
  -7   3   1      214.42      204.76     15.80 o
  -6   3   1       33.93       35.47      9.03 o
  -5   3   1        4.68       21.30     10.73 o
  -4   3   1        7.05        7.18     10.04 o
  -3   3   1      408.02      431.32     18.00 o
  -2   3   1     2610.41     2649.21     30.90 o
  -1   3   1      926.84      856.01     10.16 o
   0   3   1      368.15      387.80      8.73 o
   1   3   1     2009.67     1961.94     15.71 o
   2   3   1     4109.70     3801.15     54.81 o
   3   3   1       57.94       56.95     10.25 o
   4   3   1       28.96       29.10      9.86 o
   5   3   1        0.10        0.48      2.65 o
   6   3   1        3.79        9.57      2.78 o
   7   3   1        7.30        8.22     11.29 o
   8   3   1       71.45      101.19     12.95 o
   9   3   1       28.72       45.82     14.06 o
  10   3   1       31.97       40.91     13.85 o
 -10   4   1        0.66        2.29     11.31 o
  -9   4   1        2.35        7.41      6.74 o
  -8   4   1        0.03        0.00      6.68 o
  -7   4   1       33.18       30.41      7.90 o
  -6   4   1      212.77      206.19      9.55 o
  -5   4   1        1.30        0.00      6.21 o
  -4   4   1     1078.17     1070.04     18.80 o
  -3   4   1      123.21      110.13      9.61 o
  -2   4   1      306.94      294.81      9.26 o
  -1   4   1      272.89      238.63      5.76 o
   0   4   1      892.09      831.81     19.49 o
   1   4   1        6.01        8.00      2.53 o
   2   4   1     1273.32     1204.92      9.60 o
   3   4   1      452.61      490.41      9.06 o
   4   4   1        5.71       12.92      9.86 o
   5   4   1       23.81       15.82      8.15 o
   6   4   1       70.38       69.18      9.90 o
   7   4   1      176.55      157.13     20.67 o
   8   4   1       40.56       40.06     12.47 o
   9   4   1       25.23       21.18     12.90 o
  10   4   1        9.91       17.76     12.41 o
 -10   5   1       22.49       25.74     14.07 o
  -9   5   1       40.50       38.80     12.84 o
  -8   5   1      238.82      233.20     11.11 o
  -7   5   1       38.84       27.41      7.84 o
  -6   5   1      241.83      221.93     11.53 o
  -5   5   1       28.42       31.49      5.41 o
  -4   5   1       28.51       36.12      8.58 o
  -3   5   1       65.25       61.55      5.96 o
  -2   5   1        5.12        7.14      3.59 o
  -1   5   1        3.69        2.61      3.41 o
   0   5   1      113.76      109.73      4.93 o
   1   5   1      309.69      279.52      5.69 o
   2   5   1      664.79      652.54      9.87 o
   3   5   1      825.61      790.78     21.25 o
   4   5   1      143.19      145.37      5.63 o
   5   5   1        2.91        1.08      8.18 o
   6   5   1        7.10        7.63     13.70 o
   7   5   1       62.91       64.70     17.15 o
   8   5   1        8.48        6.98     13.29 o
   9   5   1        0.23        5.60     11.86 o
  10   5   1       22.17       25.11     12.13 o
 -10   6   1       18.06       28.36     10.73 o
  -9   6   1       17.18       26.33      9.94 o
  -8   6   1       16.40       17.94      6.72 o
  -7   6   1      194.41      200.43     11.82 o
  -6   6   1      141.96      139.02     10.46 o
  -5   6   1      360.05      343.39      9.41 o
  -4   6   1     1993.26     1947.58     58.18 o
  -3   6   1      137.14      140.49      7.95 o
  -2   6   1     1399.05     1344.01     15.07 o
  -1   6   1     1609.22     1611.06     21.56 o
   0   6   1      215.72      196.85      6.53 o
   1   6   1      622.16      590.04      8.04 o
   2   6   1      818.72      861.70      9.71 o
   3   6   1      828.75      916.38     16.87 o
   4   6   1        9.90        6.92      4.08 o
   5   6   1      395.62      364.18     24.01 o
   6   6   1       25.55       26.64     11.52 o
   7   6   1        4.41        5.85      8.53 o
   8   6   1       76.53       95.88     13.11 o
   9   6   1       83.10      112.46     12.46 o
  10   6   1       63.75       80.89     11.63 o
  -9   7   1        1.93        4.73     16.32 o
  -8   7   1        0.03        0.00     13.73 o
  -7   7   1       16.93       23.60      6.14 o
  -6   7   1      138.01      135.32      9.65 o
  -5   7   1        5.46       11.76      4.99 o
  -4   7   1       49.03       47.17      5.16 o
  -3   7   1       63.59       73.53      6.85 o
  -2   7   1      945.33      944.52     12.56 o
  -1   7   1       22.53       27.71      3.82 o
   0   7   1      255.75      259.72      8.09 o
   1   7   1        5.72        8.00      3.22 o
   2   7   1      884.51      904.91     14.40 o
   3   7   1      303.05      267.63     10.40 o
   4   7   1       67.59       66.81      6.33 o
   5   7   1      245.86      236.33      7.07 o
   6   7   1      104.42       97.14      9.59 o
   7   7   1      144.50      144.75     17.68 o
   8   7   1        0.09        2.03     13.86 o
   9   7   1       12.58       12.33     13.47 o
  -9   8   1       98.13      103.67     20.43 o
  -8   8   1        2.90        3.02     15.01 o
  -7   8   1       65.72       74.61      9.44 o
  -6   8   1      596.42      579.73     18.88 o
  -5   8   1      505.90      535.50     16.22 o
  -4   8   1      264.96      239.44     13.94 o
  -3   8   1      477.76      509.44     12.24 o
  -2   8   1     1263.75     1221.74     13.78 o
  -1   8   1       67.40       66.59      5.65 o
   0   8   1     1922.97     1973.28     19.05 o
   1   8   1     2030.33     2023.64     18.92 o
   2   8   1       44.04       35.24      3.96 o
   3   8   1      841.77      901.41     20.25 o
   4   8   1      114.88      108.40      5.80 o
   5   8   1      321.21      298.58     10.26 o
   6   8   1        0.27        0.84      5.12 o
   7   8   1      598.46      643.19     16.89 o
   8   8   1       61.23       67.14     17.60 o
   9   8   1        9.71        0.00     14.99 o
  -9   9   1        0.15        0.00     15.43 o
  -8   9   1       15.50       13.09     15.94 o
  -7   9   1       29.87       21.90      7.62 o
  -6   9   1       62.50       64.33      8.69 o
  -5   9   1      255.67      264.73     12.86 o
  -4   9   1       29.62       26.50      7.58 o
  -3   9   1       37.59       29.80      5.46 o
  -2   9   1        2.81        1.87      3.80 o
  -1   9   1       74.02       75.84      6.01 o
   0   9   1      636.47      631.79     10.06 o
   1   9   1      193.62      196.37      7.56 o
   2   9   1        0.39        2.30      3.73 o
   3   9   1       47.67       50.81      5.89 o
   4   9   1       23.21       17.37      8.72 o
   5   9   1        1.04        2.84      4.76 o
   6   9   1       16.51        8.44      6.11 o
   7   9   1       33.10       26.33     14.47 o
   8   9   1        6.89       12.19     14.17 o
   9   9   1        7.94       12.17     15.27 o
  -8  10   1        0.70        2.36     15.99 o
  -7  10   1       59.49       70.63     18.63 o
  -6  10   1       52.51       48.74      8.78 o
  -5  10   1      203.46      209.81     12.44 o
  -4  10   1      131.30      139.24     10.62 o
  -3  10   1        0.06        0.14      4.69 o
  -2  10   1        7.84        5.67      4.11 o
  -1  10   1      234.50      227.81      8.00 o
   0  10   1       61.64       67.14      5.03 o
   1  10   1      237.51      246.59      8.02 o
   2  10   1      175.81      168.60      6.68 o
   3  10   1        0.37        2.22      6.05 o
   4  10   1        7.02        5.90      7.62 o
   5  10   1        8.84       17.39     12.47 o
   6  10   1       57.55       53.10      4.44 o
   7  10   1       98.99       89.48     18.25 o
   8  10   1       57.34       38.41     16.11 o
  -8  11   1       22.57       18.58     16.39 o
  -7  11   1       35.36       37.90     14.30 o
  -6  11   1        3.21        0.66      7.11 o
  -5  11   1       34.71       19.41      7.76 o
  -4  11   1        6.71        5.95      7.93 o
  -3  11   1       32.15       42.16     10.59 o
  -2  11   1      677.17      655.18     12.80 o
  -1  11   1      115.06      114.17      6.45 o
   0  11   1      821.87      805.83     13.75 o
   1  11   1      709.33      727.75     12.74 o
   2  11   1      208.25      217.71      7.69 o
   3  11   1       21.01       27.68      7.07 o
   4  11   1        2.25        0.18      7.95 o
   5  11   1       98.82       99.82     16.69 o
   6  11   1       27.55       45.18     14.00 o
   7  11   1        4.67        8.39     14.71 o
   8  11   1        0.74        7.75     13.68 o
  -8  12   1        6.77        0.00     16.67 o
  -7  12   1       44.15       65.08     17.61 o
  -6  12   1        6.55        1.30     14.26 o
  -5  12   1       53.40       50.32      8.86 o
  -4  12   1       18.71       23.27     13.77 o
  -3  12   1      486.11      481.42     29.20 o
  -2  12   1     1773.22     1804.04     32.12 o
  -1  12   1      217.71      207.75      9.86 o
   0  12   1     1053.70     1055.59     20.23 o
   1  12   1       12.48        8.18      6.71 o
   2  12   1       12.72       16.96      4.93 o
   3  12   1       29.42       29.56      6.32 o
   4  12   1      136.89      143.41     12.26 o
   5  12   1      113.92      136.14     17.18 o
   6  12   1       62.42       62.05     16.25 o
   7  12   1       37.08       50.90     15.25 o
  -7  13   1       71.35       62.88     17.86 o
  -6  13   1        1.12        0.00     13.46 o
  -5  13   1        0.86        6.79     13.24 o
  -4  13   1        0.01        1.68     14.30 o
  -3  13   1      268.89      239.40     22.99 o
  -2  13   1      524.65      561.35     19.70 o
  -1  13   1      116.39      104.14      9.69 o
   0  13   1      391.46      397.86     16.81 o
   1  13   1      103.15       80.54     10.11 o
   2  13   1      222.71      227.79     10.71 o
   3  13   1        0.24        1.59      9.40 o
   4  13   1        0.01        0.00      9.91 o
   5  13   1       30.93       30.93     15.04 o
   6  13   1       12.51       18.00     14.36 o
   7  13   1       44.34       72.28     17.90 o
  -6  14   1       11.72       33.15     16.41 o
  -5  14   1       25.78       51.15     17.31 o
  -4  14   1       11.87        7.74     14.77 o
  -3  14   1       31.00       27.18     15.90 o
  -2  14   1      238.74      242.59     12.32 o
  -1  14   1      626.74      660.34     21.40 o
   0  14   1       19.11       13.69      8.72 o
   1  14   1        6.20        2.16      7.89 o
   2  14   1      104.80      103.03      8.91 o
   3  14   1        0.16       10.37     11.47 o
   4  14   1       16.53       20.62     10.58 o
   5  14   1        3.57        6.19     11.10 o
   6  14   1       33.88       37.60     15.02 o
  -5  15   1        0.05        0.00     15.57 o
  -4  15   1       26.73       11.47     15.52 o
  -3  15   1       42.35       38.36     12.24 o
  -2  15   1      104.80      119.74     10.46 o
  -1  15   1        0.03        0.00      8.61 o
   0  15   1        0.45        0.00     16.37 o
   1  15   1       12.42        4.70      8.20 o
   2  15   1       25.21       17.53     11.04 o
   3  15   1       37.85       28.75     12.06 o
   4  15   1        3.82        4.84     11.24 o
   5  15   1       17.24       25.23     10.55 o
  -4  16   1       92.09      111.57     15.30 o
  -3  16   1        0.80        0.00     11.36 o
  -2  16   1      225.56      260.94     13.55 o
  -1  16   1        0.11        0.00      8.93 o
   0  16   1       72.74       68.31     11.49 o
   1  16   1       26.73       28.54      9.28 o
   2  16   1        0.51        0.00      7.83 o
   3  16   1       82.90       94.90     13.61 o
   4  16   1       24.82       13.94     11.62 o
  -3  17   1       24.33       27.75     12.18 o
  -2  17   1        0.01        4.60      9.03 o
  -1  17   1        2.20        0.00      9.59 o
   0  17   1       36.81       41.45     10.51 o
   1  17   1        2.85        1.02      9.20 o
   2  17   1        6.86        0.00     17.31 o
   3  17   1       13.99       15.53     16.57 o
 -10   0   2       38.55       35.16     18.71 o
  -9   0   2      238.38      282.65     29.56 o
  -8   0   2       21.23       22.70     17.31 o
  -7   0   2      122.41      112.98     10.29 o
  -6   0   2      663.31      667.43     16.82 o
  -5   0   2     1534.30     1624.84     54.93 o
  -4   0   2     1016.37     1009.90     25.12 o
  -3   0   2     1465.65     1614.01     19.88 o
  -2   0   2    59330.24    50710.16   1991.78 o
  -1   0   2       69.71       53.26      3.38 o
   0   0   2     3466.27     3471.44     22.10 o
   1   0   2    37521.72    36997.63    356.17 o
   2   0   2     8173.43     7972.63     57.02 o
   3   0   2     1071.09     1084.91     13.35 o
   4   0   2       24.51       26.41      3.35 o
   5   0   2     2150.19     2167.74     31.65 o
   6   0   2      226.05      234.31     12.70 o
   7   0   2       61.29       56.19      4.86 o
   8   0   2      150.93      158.89     15.57 o
   9   0   2      118.26      158.75     23.96 o
  10   0   2        0.12       11.34     15.53 o
 -10   1   2        0.99        0.13     13.25 o
  -9   1   2       55.39       41.25     15.96 o
  -8   1   2        1.65        0.00      6.76 o
  -7   1   2       49.61       42.86      7.50 o
  -6   1   2      467.31      472.43     13.33 o
  -5   1   2      146.53      158.34      8.32 o
  -4   1   2     2043.49     2102.18     28.06 o
  -3   1   2      520.56      463.54     22.38 o
  -2   1   2      952.75     1052.94     28.76 o
  -1   1   2        1.23        3.62      3.61 o
   0   1   2       29.83       23.81      3.02 o
   1   1   2       24.98       41.86      2.38 o
   2   1   2     1104.03     1126.25     11.52 o
   3   1   2      217.51      202.24      8.73 o
   4   1   2       42.94       50.47      5.40 o
   5   1   2      742.62      706.03     25.62 o
   6   1   2        0.08        0.00      9.33 o
   7   1   2      194.62      196.92     16.08 o
   8   1   2       10.46       13.41      5.78 o
   9   1   2       57.07       71.09     14.68 o
  10   1   2        5.22        4.82     13.35 o
 -10   2   2        9.44       14.59     12.60 o
  -9   2   2       14.91       14.31     11.65 o
  -8   2   2      115.98      126.11     10.72 o
  -7   2   2      114.42      118.23      9.60 o
  -6   2   2       95.64      102.80     12.23 o
  -5   2   2      247.87      248.58     10.83 o
  -4   2   2      107.05      144.03     14.03 o
  -3   2   2      888.98      827.77     19.87 o
  -2   2   2     3714.88     3656.82     41.12 o
  -1   2   2     7043.65     6801.17     50.37 o
   0   2   2     3720.12     3586.15     47.01 o
   1   2   2       10.94       14.47      2.88 o
   2   2   2     1972.02     2046.18     15.66 o
   3   2   2      131.52      146.88      6.69 o
   4   2   2      645.32      597.97     39.52 o
   5   2   2        6.65        4.06      2.75 o
   6   2   2      372.72      387.46     17.92 o
   7   2   2        4.30       10.80     10.10 o
   8   2   2      113.13      122.86      8.80 o
   9   2   2        0.62        0.00     11.61 o
  10   2   2       23.44       23.99     13.12 o
 -10   3   2        8.70        5.87     11.62 o
  -9   3   2        6.14        1.15     11.47 o
  -8   3   2       99.34       87.45     13.83 o
  -7   3   2       63.88       77.03     12.48 o
  -6   3   2        7.35        2.31      7.96 o
  -5   3   2      306.93      308.18     14.20 o
  -4   3   2      135.32      136.62      6.97 o
  -3   3   2        0.21        0.00      9.23 o
  -2   3   2       75.78       83.49      9.13 o
  -1   3   2     1189.76     1126.23     19.54 o
   0   3   2        7.82        2.36      4.68 o
   1   3   2     5439.35     5339.52     28.69 o
   2   3   2      336.93      340.58      6.09 o
   3   3   2        2.37        2.68      4.45 o
   4   3   2       76.35       69.06     11.26 o
   5   3   2      139.72      130.05     10.53 o
   6   3   2       63.94       53.04     14.29 o
   7   3   2       32.17       30.77     11.46 o
   8   3   2        0.03        0.00     10.21 o
   9   3   2      143.88      149.37     22.86 o
  10   3   2        5.40        8.09     13.13 o
 -10   4   2        4.00        0.34     12.04 o
  -9   4   2       78.69       72.00      8.78 o
  -8   4   2      144.96      146.20     15.77 o
  -7   4   2      170.20      171.84     15.03 o
  -6   4   2       45.73       41.71      9.09 o
  -5   4   2      191.02      183.23      6.89 o
  -4   4   2      597.77      553.57     23.16 o
  -3   4   2       60.13       63.90      9.79 o
  -2   4   2    10773.22    10601.14    106.23 o
  -1   4   2       25.17       22.08      4.48 o
   0   4   2      266.53      249.84      6.01 o
   1   4   2      741.16      750.36      8.56 o
   2   4   2       17.12       25.79      3.35 o
   3   4   2     1929.73     1879.30     30.92 o
   4   4   2       17.33        6.81     10.32 o
   5   4   2     1484.40     1565.58     42.47 o
   6   4   2       27.91       18.06      8.40 o
   7   4   2       41.02       41.78     16.12 o
   8   4   2        3.07       10.07     11.11 o
   9   4   2       87.77       91.15     20.68 o
  10   4   2        3.41        9.21     12.92 o
 -10   5   2        3.48        0.00     12.90 o
  -9   5   2        5.51        6.12      7.47 o
  -8   5   2       11.14        8.84      6.95 o
  -7   5   2      163.25      159.43     12.32 o
  -6   5   2      205.55      195.57     12.62 o
  -5   5   2       60.90       54.55      4.84 o
  -4   5   2       61.81       76.55     10.94 o
  -3   5   2      461.68      482.65     13.12 o
  -2   5   2      125.90      131.84      6.69 o
  -1   5   2       57.13       58.38      4.59 o
   0   5   2     1048.27     1039.77     11.98 o
   1   5   2     1713.91     1823.65     13.35 o
   2   5   2       33.19       22.57      3.95 o
   3   5   2      550.26      567.60      9.08 o
   4   5   2       58.47       64.30      9.69 o
   5   5   2      343.83      354.25     16.32 o
   6   5   2       16.97       16.24     13.80 o
   7   5   2      904.70      943.08     40.04 o
   8   5   2      190.38      182.03     21.77 o
   9   5   2        6.91       15.46     12.72 o
  10   5   2       85.36       97.41     16.06 o
 -10   6   2        7.73       18.16     10.12 o
  -9   6   2        3.94        1.03      6.82 o
  -8   6   2       13.28       14.85      8.27 o
  -7   6   2      270.80      261.22     24.80 o
  -6   6   2      126.59      127.01      5.71 o
  -5   6   2        2.31        3.35      4.99 o
  -4   6   2      213.00      189.50      8.44 o
  -3   6   2        3.94       16.11      6.34 o
  -2   6   2      422.93      410.13      8.91 o
  -1   6   2      666.59      669.30     11.01 o
   0   6   2     1437.81     1521.48     14.03 o
   1   6   2      418.47      366.46      8.66 o
   2   6   2      199.46      202.36      5.97 o
   3   6   2     1547.48     1511.62     19.65 o
   4   6   2       18.98       19.63      2.86 o
   5   6   2      271.12      258.33     16.32 o
   6   6   2       47.26       54.82     12.30 o
   7   6   2       57.41       54.04     10.09 o
   8   6   2       27.90       34.90     11.13 o
   9   6   2      113.13      126.99     16.01 o
  -9   7   2        2.47        4.39     16.95 o
  -8   7   2        0.95        0.00      8.11 o
  -7   7   2       82.16       78.32      8.16 o
  -6   7   2      165.90      147.85     12.81 o
  -5   7   2       21.60       22.69      6.31 o
  -4   7   2      198.14      187.66      7.92 o
  -3   7   2     1008.81     1104.00     17.59 o
  -2   7   2       42.39       45.93      4.70 o
  -1   7   2      356.70      431.01      8.61 o
   0   7   2        6.95       14.70      4.14 o
   1   7   2      945.40     1044.50     10.36 o
   2   7   2      607.98      669.97     10.15 o
   3   7   2     1328.06     1410.81     16.55 o
   4   7   2      425.10      429.65      9.97 o
   5   7   2        4.84        6.09      3.00 o
   6   7   2       24.73       18.07      4.60 o
   7   7   2        9.15        3.36      4.82 o
   8   7   2       63.26       61.89     15.21 o
   9   7   2        1.71        8.69     14.13 o
  -9   8   2        7.90        0.00     17.37 o
  -8   8   2       81.52       89.80     11.35 o
  -7   8   2        1.37        5.28      6.28 o
  -6   8   2      624.44      673.83     16.46 o
  -5   8   2       56.68       61.57      7.69 o
  -4   8   2      331.50      340.21     10.49 o
  -3   8   2       12.32       15.23      4.91 o
  -2   8   2     1216.28     1254.24     16.26 o
  -1   8   2      113.58      101.13      5.64 o
   0   8   2      512.52      545.58     12.41 o
   1   8   2        0.22        1.29      3.13 o
   2   8   2      365.24      424.19      7.07 o
   3   8   2       16.39       17.10      5.26 o
   4   8   2      124.42      132.34      9.53 o
   5   8   2       14.98        6.24      3.42 o
   6   8   2        0.00        0.45      3.03 o
   7   8   2        8.01        5.48     12.12 o
   8   8   2        8.31        4.27     12.79 o
   9   8   2        1.49        5.17     13.23 o
  -9   9   2       24.65       20.98     19.31 o
  -8   9   2       16.21       14.02     16.53 o
  -7   9   2      118.04       93.28      7.32 o
  -6   9   2      130.33      120.46      9.08 o
  -5   9   2       87.60       77.13      9.87 o
  -4   9   2      232.45      227.10     12.57 o
  -3   9   2      355.72      347.95     12.15 o
  -2   9   2      212.07      219.42      6.89 o
  -1   9   2       48.96       47.47      5.01 o
   0   9   2      246.90      238.20      7.70 o
   1   9   2       79.26       83.09      5.22 o
   2   9   2      184.38      182.44      6.10 o
   3   9   2       67.07       84.57      7.10 o
   4   9   2       40.26       44.27      9.94 o
   5   9   2       99.92      103.34      8.38 o
   6   9   2      260.22      324.12     22.57 o
   7   9   2       76.24       98.82     16.58 o
   8   9   2       81.18      122.62     18.81 o
   9   9   2        0.66        0.00     13.77 o
  -8  10   2       14.45        6.21     16.54 o
  -7  10   2       27.31       21.59     16.09 o
  -6  10   2      122.20      124.04     11.22 o
  -5  10   2       74.22       70.60     10.00 o
  -4  10   2      410.36      398.03     16.41 o
  -3  10   2       10.65       10.27      6.21 o
  -2  10   2      461.19      473.05      9.92 o
  -1  10   2      189.92      179.28      7.40 o
   0  10   2      367.59      370.06      9.87 o
   1  10   2      409.83      411.02      9.45 o
   2  10   2      212.20      214.92     10.57 o
   3  10   2      457.89      421.18     11.70 o
   4  10   2      286.35      284.65     13.16 o
   5  10   2       81.60       78.91      8.45 o
   6  10   2      205.00      177.21     32.92 o
   7  10   2       37.92       53.32     15.05 o
   8  10   2       10.05        6.84     12.03 o
  -8  11   2        0.57        0.00     17.77 o
  -7  11   2        7.92        5.74     15.86 o
  -6  11   2       44.64       41.72      9.35 o
  -5  11   2       93.01       97.64     11.39 o
  -4  11   2      424.51      443.36     33.04 o
  -3  11   2       53.46       72.56      8.80 o
  -2  11   2       72.97       64.17      7.16 o
  -1  11   2      214.76      203.05     12.03 o
   0  11   2      320.89      321.38     10.55 o
   1  11   2       57.80       55.12      6.46 o
   2  11   2       86.81       94.74      6.81 o
   3  11   2      297.32      339.42     11.07 o
   4  11   2       33.39       31.04      7.33 o
   5  11   2        2.45        1.81      8.88 o
   6  11   2        3.13        0.00     12.60 o
   7  11   2       89.97       98.96     17.22 o
   8  11   2        0.24        0.00     13.34 o
  -8  12   2        0.07        7.71     17.76 o
  -7  12   2       12.38        8.06     17.95 o
  -6  12   2       13.49       14.04     15.82 o
  -5  12   2       19.39       16.66      8.87 o
  -4  12   2      147.49      132.92     12.25 o
  -3  12   2       44.13       56.95     18.15 o
  -2  12   2     1502.22     1511.57     31.08 o
  -1  12   2       43.66       30.88      7.96 o
   0  12   2        4.43        2.18      6.88 o
   1  12   2        0.09        0.00      6.24 o
   2  12   2       63.86       67.67      5.54 o
   3  12   2        0.17        4.76      5.85 o
   4  12   2       62.66       67.22      8.43 o
   5  12   2      354.50      336.45     13.81 o
   6  12   2       18.11       20.56     13.44 o
   7  12   2       17.54       26.10     13.77 o
  -7  13   2       26.80       22.03     18.29 o
  -6  13   2        0.02        0.00     16.75 o
  -5  13   2       31.94       13.04     15.89 o
  -4  13   2       14.26       12.43     16.17 o
  -3  13   2      104.69      128.95     19.65 o
  -2  13   2       19.87       21.51      9.64 o
  -1  13   2       11.40       16.33      7.83 o
   0  13   2       59.05       48.70      9.49 o
   1  13   2        4.61        0.00      5.88 o
   2  13   2       69.69       61.67      6.11 o
   3  13   2      253.51      253.63     12.50 o
   4  13   2        0.26        0.77      9.54 o
   5  13   2       75.52       86.55     12.75 o
   6  13   2        0.43        1.91     10.89 o
   7  13   2        0.39        6.21     13.90 o
  -6  14   2       61.49       59.65     18.41 o
  -5  14   2        0.06        3.16     16.60 o
  -4  14   2      116.55      118.47     19.63 o
  -3  14   2       32.23       32.78     14.67 o
  -2  14   2        6.35        1.69      9.61 o
  -1  14   2        3.11        0.93      7.61 o
   0  14   2      160.50      159.64     12.38 o
   1  14   2        0.81        0.00      7.64 o
   2  14   2      186.62      203.85     11.83 o
   3  14   2      217.34      204.64     15.20 o
   4  14   2        3.79        9.78      9.83 o
   5  14   2        9.58       18.28     10.87 o
   6  14   2       21.98       16.83     11.33 o
  -5  15   2       17.18       15.01     16.17 o
  -4  15   2        4.87        0.00     17.12 o
  -3  15   2       23.18       15.60     13.79 o
  -2  15   2        9.62        4.13      7.70 o
  -1  15   2        1.97        5.73      9.28 o
   0  15   2       49.38       45.50     10.17 o
   1  15   2        0.31        0.00      8.17 o
   2  15   2       59.64       54.70      8.71 o
   3  15   2        3.09        5.99      9.20 o
   4  15   2       14.82       14.87     10.55 o
   5  15   2        6.88        9.76     11.22 o
  -4  16   2       10.01        8.79     17.66 o
  -3  16   2        5.10       10.68     12.28 o
  -2  16   2       56.64       50.42      9.79 o
  -1  16   2        1.12        1.25      9.49 o
   0  16   2       94.16       82.37     10.89 o
   1  16   2        0.27        0.00      8.03 o
   2  16   2       48.58       45.95     16.82 o
   3  16   2        7.64        1.42     15.34 o
   4  16   2       24.07       19.28     10.84 o
  -3  17   2       88.19      117.20     15.85 o
  -2  17   2        8.08       15.97     10.37 o
  -1  17   2       16.93       15.36     10.33 o
   0  17   2        0.00        0.00      9.35 o
   1  17   2        0.70        0.00     16.46 o
   2  17   2       63.95       57.36     18.84 o
 -10   1   3        1.11        1.55     13.20 o
  -9   1   3       28.98       35.27     11.89 o
  -8   1   3        1.55        0.00      7.24 o
  -7   1   3       28.53       30.67      7.16 o
  -6   1   3       42.96       51.19      7.18 o
  -5   1   3      735.59      735.10     15.46 o
  -4   1   3     4925.93     4982.49     42.57 o
  -3   1   3      534.97      543.03      8.49 o
  -2   1   3     2993.05     2986.52     23.96 o
  -1   1   3     5926.61     5860.45     21.75 o
   0   1   3     2362.96     2402.68     14.85 o
   1   1   3    24253.31    24013.34     57.48 o
   2   1   3      310.84      319.23      8.95 o
   3   1   3     6798.08     6868.09     59.10 o
   4   1   3      184.46      204.01     14.25 o
   5   1   3       14.52       21.00      4.50 o
   6   1   3       13.56       11.83      4.45 o
   7   1   3       83.15       77.87      5.75 o
   8   1   3       37.67       27.50     10.33 o
   9   1   3        1.40        0.00     11.44 o
  10   1   3       45.74       39.97     14.91 o
 -10   2   3       11.73       15.66     12.55 o
  -9   2   3        0.02        0.00     12.54 o
  -8   2   3        0.70        0.00      7.36 o
  -7   2   3        0.25        4.14      7.07 o
  -6   2   3      519.46      500.88     14.77 o
  -5   2   3      188.98      181.91      8.26 o
  -4   2   3        2.71        1.51      4.15 o
  -3   2   3      600.29      593.40     13.96 o
  -2   2   3      427.42      408.70     11.26 o
  -1   2   3     1600.21     1558.49     19.86 o
   0   2   3     7480.29     7323.50     31.51 o
   1   2   3     7064.51     7108.69     20.01 o
   2   2   3       51.63       42.94      2.64 o
   3   2   3     2008.85     2007.78     19.30 o
   4   2   3      205.87      201.35      6.74 o
   5   2   3       79.93       90.08      5.32 o
   6   2   3      529.28      509.64     16.41 o
   7   2   3       10.82        7.97      2.58 o
   8   2   3        9.53        8.68      5.09 o
   9   2   3       26.78       28.31     12.80 o
  10   2   3        6.42        4.69     13.56 o
 -10   3   3        0.51        0.00     11.79 o
  -9   3   3        7.37        9.56     11.34 o
  -8   3   3       25.22       25.01      8.14 o
  -7   3   3        5.22        8.84      8.28 o
  -6   3   3       84.74       80.07      9.61 o
  -5   3   3       85.74       98.92      7.05 o
  -4   3   3      535.47      517.97     11.90 o
  -3   3   3        1.36        3.18      8.20 o
  -2   3   3      457.71      484.86     17.30 o
  -1   3   3      207.15      213.73      7.54 o
   0   3   3       82.52       81.22      5.68 o
   1   3   3     2609.07     2586.23     16.61 o
   2   3   3     1278.53     1281.43     11.69 o
   3   3   3     3210.23     3195.31     18.99 o
   4   3   3       18.70       15.45      5.73 o
   5   3   3      379.79      372.96     12.75 o
   6   3   3        5.96        8.58      7.16 o
   7   3   3       44.70       46.01      7.14 o
   8   3   3        3.07        3.46      6.01 o
   9   3   3        0.45        2.14     12.39 o
  10   3   3        0.00        0.00     12.75 o
 -10   4   3        1.56        6.32     11.93 o
  -9   4   3       13.46       15.64     12.52 o
  -8   4   3       23.43       15.43      7.72 o
  -7   4   3        0.01        0.00     10.45 o
  -6   4   3        3.37        6.27      9.46 o
  -5   4   3       90.27       87.61      6.15 o
  -4   4   3      205.92      197.01     15.56 o
  -3   4   3      892.61      947.69     18.95 o
  -2   4   3      981.34      969.12     22.10 o
  -1   4   3      434.85      427.34     12.12 o
   0   4   3      930.23      923.67     16.96 o
   1   4   3        1.72        0.00      2.21 o
   2   4   3       13.18       11.01      2.49 o
   3   4   3      245.23      248.98      7.02 o
   4   4   3       74.08       81.37      8.97 o
   5   4   3       30.66       31.64      6.44 o
   6   4   3        2.79        5.80      6.32 o
   7   4   3       12.58       17.78      7.47 o
   8   4   3        8.92       10.94      6.65 o
   9   4   3        2.47        4.21     12.95 o
  10   4   3        3.71        5.32     14.10 o
 -10   5   3        3.70        7.00     13.26 o
  -9   5   3        0.39        0.84      8.02 o
  -8   5   3       18.52       18.55      8.11 o
  -7   5   3      463.94      464.83     27.59 o
  -6   5   3       19.74       18.06      5.74 o
  -5   5   3      213.96      204.48     24.05 o
  -4   5   3      102.10      113.75      7.55 o
  -3   5   3       13.25       10.68      5.32 o
  -2   5   3       50.24       51.60      5.88 o
  -1   5   3       12.69       14.33      4.93 o
   0   5   3      461.92      486.29      9.86 o
   1   5   3       11.51        8.81      3.18 o
   2   5   3      537.27      527.93      7.77 o
   3   5   3      129.09      141.04      5.72 o
   4   5   3       22.42       25.26      3.18 o
   5   5   3       17.32       21.59      6.44 o
   6   5   3       35.77       42.85     15.36 o
   7   5   3       99.50       99.28     10.70 o
   8   5   3       55.05       57.84     10.57 o
   9   5   3        6.00        7.33     12.24 o
 -10   6   3        3.33        0.71     12.37 o
  -9   6   3       10.00       16.81      8.43 o
  -8   6   3      124.27      124.62     12.16 o
  -7   6   3      238.81      233.57     14.64 o
  -6   6   3      347.80      376.82     11.14 o
  -5   6   3       58.55       65.84      6.66 o
  -4   6   3      256.49      276.00      9.25 o
  -3   6   3      107.93      125.78      7.95 o
  -2   6   3      421.81      409.26      9.91 o
  -1   6   3     3529.77     3554.03     29.40 o
   0   6   3     3587.95     3720.04     24.31 o
   1   6   3      372.53      433.81     11.09 o
   2   6   3      476.43      493.00     11.18 o
   3   6   3      378.05      385.45      8.54 o
   4   6   3       57.36       52.05      4.39 o
   5   6   3      109.12      112.26     10.60 o
   6   6   3       70.41       78.51     13.88 o
   7   6   3      191.97      194.22     10.84 o
   8   6   3      403.69      438.07     15.55 o
   9   6   3       27.81       28.88      9.37 o
  -9   7   3        7.51        4.46      8.29 o
  -8   7   3       15.09       11.40      8.96 o
  -7   7   3        4.09        6.39      7.04 o
  -6   7   3       76.54       68.61      8.13 o
  -5   7   3      225.51      221.86     10.78 o
  -4   7   3      237.24      225.24      9.47 o
  -3   7   3      161.32      173.38      7.04 o
  -2   7   3      206.11      222.99      8.27 o
  -1   7   3      451.66      483.57      9.26 o
   0   7   3      608.96      603.43     10.08 o
   1   7   3     1821.58     1834.02     24.42 o
   2   7   3        5.90        2.69      3.18 o
   3   7   3     1672.90     1711.43     16.88 o
   4   7   3        9.58       13.39      4.31 o
   5   7   3      201.63      214.77     30.37 o
   6   7   3        5.18        4.65      7.99 o
   7   7   3       23.28       25.80      4.53 o
   8   7   3        4.70        5.48     11.68 o
   9   7   3        0.38        0.43     13.06 o
  -9   8   3       13.78       20.22      9.95 o
  -8   8   3       53.84       41.25     10.67 o
  -7   8   3       39.44       48.86      4.87 o
  -6   8   3       35.69       23.13      7.68 o
  -5   8   3      466.89      465.61     20.30 o
  -4   8   3      465.89      459.82     12.20 o
  -3   8   3       13.59        6.97      5.31 o
  -2   8   3      423.53      429.21      9.85 o
  -1   8   3      361.67      342.00      8.42 o
   0   8   3       61.81       95.72      6.29 o
   1   8   3      586.11      585.41     11.64 o
   2   8   3      533.52      516.48     10.42 o
   3   8   3      815.67      858.44     13.52 o
   4   8   3        0.03        2.88      4.40 o
   5   8   3      374.55      356.30     23.57 o
   6   8   3       18.29       18.79     10.71 o
   7   8   3       75.61       63.03     14.06 o
   8   8   3      171.35      167.90     20.38 o
   9   8   3        2.85        1.72     12.79 o
  -9   9   3       38.91       45.38     17.94 o
  -8   9   3        3.35        6.12     10.03 o
  -7   9   3       54.02       52.51      5.64 o
  -6   9   3        9.23        6.93      6.91 o
  -5   9   3       60.11       61.89      8.55 o
  -4   9   3       84.07       92.67      9.08 o
  -3   9   3       62.38       61.00      7.45 o
  -2   9   3       72.16       60.74      6.25 o
  -1   9   3       94.61       97.63      5.48 o
   0   9   3      107.35      116.94      6.16 o
   1   9   3       64.78       68.91      4.90 o
   2   9   3        0.09        0.05      2.56 o
   3   9   3        4.44        4.36      6.97 o
   4   9   3       38.51       43.72      6.15 o
   5   9   3        4.12        0.00      5.34 o
   6   9   3       77.30       67.12     13.16 o
   7   9   3        1.93        9.27     11.47 o
   8   9   3       15.75       12.81     11.73 o
  -8  10   3        0.13        3.19     15.50 o
  -7  10   3       42.01       35.78     10.86 o
  -6  10   3       53.39       67.70      8.71 o
  -5  10   3       30.34       15.72      7.98 o
  -4  10   3      161.66      137.22     12.74 o
  -3  10   3       28.89       27.48      8.92 o
  -2  10   3       22.06       18.75      4.96 o
  -1  10   3      182.28      175.75      7.76 o
   0  10   3       41.54       39.92      5.27 o
   1  10   3      111.17      102.53      6.45 o
   2  10   3      153.85      143.89     11.52 o
   3  10   3      295.50      326.57     13.16 o
   4  10   3       55.15       55.71      7.54 o
   5  10   3        0.34        1.37      4.61 o
   6  10   3        0.03        0.00     12.04 o
   7  10   3        0.00        0.00     11.96 o
   8  10   3        0.36        3.13     11.70 o
  -8  11   3        8.17        0.97     15.13 o
  -7  11   3        2.29        0.04     14.61 o
  -6  11   3        0.22        0.00     14.95 o
  -5  11   3      380.70      399.40     19.26 o
  -4  11   3      600.33      612.76     27.20 o
  -3  11   3       15.57       18.25      9.70 o
  -2  11   3        7.27       15.22      6.10 o
  -1  11   3      132.48      116.94      9.14 o
   0  11   3      741.97      759.92     21.13 o
   1  11   3       16.02       23.01      5.67 o
   2  11   3        9.89        9.35      4.01 o
   3  11   3     1005.24     1009.22     26.03 o
   4  11   3       14.63       19.76      6.78 o
   5  11   3       40.80       48.69      7.49 o
   6  11   3       52.55       63.99     11.37 o
   7  11   3       10.58       19.04      9.30 o
   8  11   3        0.01        3.35     13.50 o
  -7  12   3       18.29       15.45     18.08 o
  -6  12   3       41.26       44.96     18.28 o
  -5  12   3       24.54       38.07     10.39 o
  -4  12   3      758.12      765.14     24.27 o
  -3  12   3      222.02      229.56     15.11 o
  -2  12   3      959.30      969.51     21.44 o
  -1  12   3      750.01      765.07     19.12 o
   0  12   3      142.67      154.83      8.87 o
   1  12   3      215.40      210.83      9.65 o
   2  12   3        0.65        0.00      4.25 o
   3  12   3       38.47       31.39      6.07 o
   4  12   3      178.72      147.35     13.92 o
   5  12   3      114.77       99.60     19.84 o
   6  12   3       16.07       21.74     12.71 o
   7  12   3        1.70        1.98     10.25 o
  -7  13   3        2.35        9.13     19.22 o
  -6  13   3       30.86       17.43     17.60 o
  -5  13   3      192.16      187.08     23.86 o
  -4  13   3       29.28       30.38     15.69 o
  -3  13   3       41.89       41.80     15.70 o
  -2  13   3      565.40      600.84     43.35 o
  -1  13   3      455.36      439.33     20.17 o
   0  13   3        0.27        0.00      6.33 o
   1  13   3       16.94       10.57      5.92 o
   2  13   3       86.10       80.88      6.53 o
   3  13   3      115.24       99.08      8.91 o
   4  13   3        0.42        3.45      9.30 o
   5  13   3       24.26       28.01     10.02 o
   6  13   3        0.01        5.36     10.62 o
  -6  14   3        5.73        7.74     17.63 o
  -5  14   3        7.78        8.68     17.52 o
  -4  14   3        3.20        0.00     17.36 o
  -3  14   3       96.33       86.65     18.49 o
  -2  14   3       23.43       14.08     10.55 o
  -1  14   3       85.47       91.72     10.00 o
   0  14   3       13.56       13.72      8.33 o
   1  14   3       21.52       20.86      7.56 o
   2  14   3       14.56       12.42      6.18 o
   3  14   3       43.91       53.42     17.09 o
   4  14   3       38.16       32.99     10.41 o
   5  14   3        5.34       10.82     12.25 o
   6  14   3        0.02        1.98     10.46 o
  -5  15   3       27.49       29.76     19.28 o
  -4  15   3        0.38        0.00     18.58 o
  -3  15   3        0.00        5.99     14.57 o
  -2  15   3      196.88      177.25     15.33 o
  -1  15   3       11.78        7.49      8.08 o
   0  15   3        2.53        5.67      8.66 o
   1  15   3        7.46        4.68      8.07 o
   2  15   3        0.04        0.00     16.37 o
   3  15   3       38.36       35.63     18.72 o
   4  15   3        5.10        0.00     10.00 o
   5  15   3        0.52        1.55     10.12 o
  -4  16   3       61.71       76.91     21.77 o
  -3  16   3       87.20      138.17     22.57 o
  -2  16   3       10.02       12.00      9.31 o
  -1  16   3       84.68       96.90     12.61 o
   0  16   3       32.47       40.43     10.27 o
   1  16   3       47.27       56.32      9.46 o
   2  16   3       16.11        8.22     15.67 o
   3  16   3        1.55        0.00     18.37 o
   4  16   3        7.70        2.46     17.69 o
  -2  17   3       30.25       27.06      9.46 o
  -1  17   3        0.40        5.29     10.36 o
   0  17   3       39.69       42.25     10.11 o
   1  17   3       31.12       44.42     19.51 o
   2  17   3        3.02        0.00     16.53 o
 -10   0   4        2.72        0.00     17.91 o
  -9   0   4       10.60        0.00     17.12 o
  -8   0   4       65.58       49.23     16.82 o
  -7   0   4      502.40      500.44     29.96 o
  -6   0   4        4.03        3.06     13.05 o
  -5   0   4      389.83      385.49     22.88 o
  -4   0   4    14777.45    13897.13    103.33 o
  -3   0   4      108.43      131.70      8.42 o
  -2   0   4      398.78      363.86      9.02 o
  -1   0   4      238.50      257.07      8.27 o
   0   0   4     3185.26     3034.45     18.14 o
   1   0   4     8940.96     9001.43     54.03 o
   2   0   4      122.47      106.54      5.37 o
   3   0   4     3900.70     4156.84     24.58 o
   4   0   4       62.46       75.74      8.03 o
   5   0   4       37.52       30.50     11.84 o
   6   0   4       55.89       74.16     16.27 o
   7   0   4        1.15        5.03     13.14 o
   8   0   4      112.86      123.12     21.28 o
   9   0   4       11.67       10.42     15.92 o
  10   0   4       84.36      100.44     23.36 o
 -10   1   4        0.15        3.02     10.93 o
  -9   1   4       16.73        7.00     11.72 o
  -8   1   4       88.68       77.63     12.56 o
  -7   1   4        1.39        0.00      7.49 o
  -6   1   4       44.18       33.18      7.50 o
  -5   1   4      395.26      406.75     12.78 o
  -4   1   4       12.14       17.84      4.56 o
  -3   1   4     1229.34     1293.50     17.31 o
  -2   1   4      426.07      410.10      6.24 o
  -1   1   4      572.63      588.00      7.15 o
   0   1   4      339.14      342.14      5.26 o
   1   1   4      185.26      166.76      3.00 o
   2   1   4       52.29       67.49      3.27 o
   3   1   4      794.57      725.69     14.64 o
   4   1   4       29.76       42.01      5.74 o
   5   1   4      333.38      362.00     11.63 o
   6   1   4       27.68       24.33      9.26 o
   7   1   4        7.57        7.35      9.80 o
   8   1   4       67.59       62.00      7.26 o
   9   1   4        1.87        7.83     11.82 o
  10   1   4       63.16       72.90     15.57 o
 -10   2   4       12.95        8.07     12.41 o
  -9   2   4       11.96       16.51     11.21 o
  -8   2   4       39.39       41.45      8.95 o
  -7   2   4       32.83       28.65      7.82 o
  -6   2   4      138.21      125.53     14.91 o
  -5   2   4      474.47      464.80     10.21 o
  -4   2   4      387.94      393.69      8.78 o
  -3   2   4        3.68        0.00      3.75 o
  -2   2   4        0.53        1.06      4.19 o
  -1   2   4      339.40      345.91      9.11 o
   0   2   4     1041.50      993.82     19.88 o
   1   2   4      277.74      293.62      4.63 o
   2   2   4      523.86      540.86      7.09 o
   3   2   4      206.76      237.28      6.54 o
   4   2   4       11.59       11.82      4.09 o
   5   2   4        9.69       10.58      4.84 o
   6   2   4        6.47        5.98      5.82 o
   7   2   4       46.54       40.90      5.66 o
   8   2   4       20.46       12.76     11.82 o
   9   2   4       92.01       86.20     14.42 o
  10   2   4        0.36        1.11     11.63 o
 -10   3   4        4.85        0.00     13.16 o
  -9   3   4        1.19        0.00     11.28 o
  -8   3   4        0.17        0.00      7.95 o
  -7   3   4       11.30        8.96      8.12 o
  -6   3   4      532.97      536.13     13.93 o
  -5   3   4      142.54      156.52      6.82 o
  -4   3   4      145.89      140.37      6.78 o
  -3   3   4       77.84       66.31      7.38 o
  -2   3   4       27.97       29.81      6.29 o
  -1   3   4       11.51       18.19      4.17 o
   0   3   4       42.71       40.04      4.54 o
   1   3   4     1915.06     1967.71     12.85 o
   2   3   4     1909.82     1963.97     13.41 o
   3   3   4      258.62      241.08      5.12 o
   4   3   4      678.69      674.95      9.08 o
   5   3   4       45.20       44.00      4.50 o
   6   3   4       56.97       60.65      8.18 o
   7   3   4       53.88       67.30      7.37 o
   8   3   4       21.37       22.17     10.85 o
   9   3   4        0.83        0.00     11.73 o
 -10   4   4       33.10       48.87     13.99 o
  -9   4   4       30.18       25.14     13.11 o
  -8   4   4      245.66      267.10     13.98 o
  -7   4   4      358.91      385.11     15.44 o
  -6   4   4      619.51      614.19     13.46 o
  -5   4   4      202.72      193.03      7.74 o
  -4   4   4      710.43      710.35     27.35 o
  -3   4   4      958.37      996.76     20.27 o
  -2   4   4      405.73      473.29     11.64 o
  -1   4   4     1545.86     1571.27     19.77 o
   0   4   4        2.29        1.82      3.75 o
   1   4   4       17.61       16.24      3.37 o
   2   4   4      265.49      256.17      4.57 o
   3   4   4       23.47       23.08      3.36 o
   4   4   4       11.16       13.84      2.72 o
   5   4   4       37.68       36.08      4.46 o
   6   4   4      123.95      134.25      7.34 o
   7   4   4        1.61        9.37      6.92 o
   8   4   4       58.02       47.34     11.97 o
   9   4   4        3.84        2.00     11.62 o
 -10   5   4       14.07       12.42     11.04 o
  -9   5   4        9.55        7.28     10.18 o
  -8   5   4       64.48       78.47     10.92 o
  -7   5   4       10.34       17.41      7.19 o
  -6   5   4        0.68        0.00      7.60 o
  -5   5   4       67.01       65.95     10.66 o
  -4   5   4      301.25      327.63     14.35 o
  -3   5   4      241.48      237.62     11.71 o
  -2   5   4     1148.71     1211.89     22.71 o
  -1   5   4       86.96       62.00      7.57 o
   0   5   4      478.35      534.99      9.00 o
   1   5   4     4245.09     4219.85     26.12 o
   2   5   4     1030.99     1042.30      9.67 o
   3   5   4      971.21      908.66     12.37 o
   4   5   4       35.93       36.80      3.51 o
   5   5   4      320.54      295.30     10.93 o
   6   5   4      117.36      111.72      8.60 o
   7   5   4       98.91       96.84      6.83 o
   8   5   4      425.84      455.88     15.71 o
   9   5   4       33.80       26.72     12.03 o
  -9   6   4        0.64        0.00      8.24 o
  -8   6   4       61.97       75.67     10.20 o
  -7   6   4      237.27      231.89     15.03 o
  -6   6   4      246.84      258.27      9.63 o
  -5   6   4       99.31       94.65      7.98 o
  -4   6   4       86.15       73.93      6.61 o
  -3   6   4      742.31      768.53     16.19 o
  -2   6   4        0.09        2.56      5.60 o
  -1   6   4        0.06        2.36      5.82 o
   0   6   4      388.34      398.64      9.51 o
   1   6   4        3.19        1.87      2.88 o
   2   6   4      684.02      693.33      9.25 o
   3   6   4      336.41      333.17      7.69 o
   4   6   4      466.66      470.97      8.09 o
   5   6   4        1.19        1.41      7.48 o
   6   6   4        0.33        6.07     11.15 o
   7   6   4      119.19      129.49     10.28 o
   8   6   4        0.77        2.60      9.58 o
   9   6   4        3.03        0.00      8.90 o
  -9   7   4       32.66       19.66      9.28 o
  -8   7   4        1.54        0.00     10.04 o
  -7   7   4        3.89        2.39      5.64 o
  -6   7   4       84.53       74.98      9.18 o
  -5   7   4      342.85      352.10     13.46 o
  -4   7   4      352.53      378.10     11.59 o
  -3   7   4       22.74       22.21      4.66 o
  -2   7   4        3.22        4.84      5.39 o
  -1   7   4      850.48      872.49     16.99 o
   0   7   4      208.88      224.33      6.82 o
   1   7   4       94.27      101.31      5.09 o
   2   7   4      427.01      452.96      8.86 o
   3   7   4      251.32      252.31      8.64 o
   4   7   4        2.07        3.35      3.62 o
   5   7   4      304.02      300.28     13.38 o
   6   7   4      653.06      704.27     22.91 o
   7   7   4       25.62       37.13      8.57 o
   8   7   4        4.21        1.74     10.69 o
   9   7   4       33.31       37.47     14.97 o
  -9   8   4       17.79       27.10      9.23 o
  -8   8   4        0.54        0.00     10.54 o
  -7   8   4      104.96      113.64      8.02 o
  -6   8   4       17.32       19.68      7.44 o
  -5   8   4      613.40      619.18     17.28 o
  -4   8   4      443.74      440.07     14.39 o
  -3   8   4      114.76      104.77      7.78 o
  -2   8   4       70.77       66.67      5.99 o
  -1   8   4       15.82       20.21      4.30 o
   0   8   4       17.52       21.93      3.92 o
   1   8   4       70.20       59.95      5.14 o
   2   8   4       45.22       43.82      3.88 o
   3   8   4      123.78      125.78      5.76 o
   4   8   4      130.40      130.23      5.82 o
   5   8   4        7.90        7.37      5.01 o
   6   8   4       36.10       40.28     18.56 o
   7   8   4       27.33       21.75      9.68 o
   8   8   4        0.61        0.00     11.88 o
  -9   9   4       23.18       29.03     10.68 o
  -8   9   4       32.73       39.80     11.15 o
  -7   9   4       20.98       10.68      6.39 o
  -6   9   4      140.65      137.48     22.41 o
  -5   9   4       42.38       33.44      8.07 o
  -4   9   4      327.60      305.02     13.10 o
  -3   9   4      578.08      592.40     18.75 o
  -2   9   4       46.67       50.23      5.57 o
  -1   9   4      136.19      138.10      6.52 o
   0   9   4       19.65       25.97      4.59 o
   1   9   4      546.28      558.96     12.33 o
   2   9   4      118.26      124.78      7.90 o
   3   9   4      311.38      328.50     10.02 o
   4   9   4       78.23       78.69      8.76 o
   5   9   4       17.50       19.34      9.99 o
   6   9   4        2.15       12.91     15.93 o
   7   9   4       19.00       27.08      9.82 o
   8   9   4      101.89      104.61     12.47 o
  -8  10   4        9.87       13.96     11.04 o
  -7  10   4       21.06       20.12     10.14 o
  -6  10   4        6.60        4.12     10.75 o
  -5  10   4      121.42      136.60     10.83 o
  -4  10   4        0.07        0.00      8.47 o
  -3  10   4       39.42       35.72      8.72 o
  -2  10   4      142.66      145.03      7.69 o
  -1  10   4       93.66       90.70      7.01 o
   0  10   4       34.40       42.62      6.61 o
   1  10   4      198.49      181.28      7.94 o
   2  10   4       13.60       14.08      3.62 o
   3  10   4       96.65       83.98      9.33 o
   4  10   4        0.03        2.42      6.19 o
   5  10   4       97.54       79.93      8.37 o
   6  10   4        8.06       13.43      8.63 o
   7  10   4       30.41       27.29      9.36 o
   8  10   4       26.51       43.87     17.49 o
  -8  11   4        6.87       10.38     12.06 o
  -7  11   4        0.07        8.69     12.24 o
  -6  11   4      123.31      139.86     15.81 o
  -5  11   4       34.62       36.49     11.74 o
  -4  11   4        9.75       14.61     19.94 o
  -3  11   4      266.96      283.93     16.85 o
  -2  11   4       20.21       12.56      6.57 o
  -1  11   4      198.01      201.73     11.05 o
   0  11   4      372.99      348.79     13.00 o
   1  11   4       39.45       36.78      5.64 o
   2  11   4       31.77       28.16      3.56 o
   3  11   4        0.77        0.00     15.53 o
   4  11   4        0.14        0.00      6.26 o
   5  11   4        5.12        9.10      8.35 o
   6  11   4        4.52        6.22      8.92 o
   7  11   4        1.72        0.00      9.43 o
  -7  12   4       44.94       40.89     17.01 o
  -6  12   4        6.85        4.65     16.11 o
  -5  12   4        0.12        6.00     16.83 o
  -4  12   4      527.17      578.54     35.18 o
  -3  12   4       42.63       29.76     16.95 o
  -2  12   4      112.99      119.81     12.01 o
  -1  12   4       28.20       20.04      7.28 o
   0  12   4       17.09       18.51      7.21 o
   1  12   4        0.02        0.00      5.12 o
   2  12   4       91.42       86.79      6.39 o
   3  12   4       11.50       16.51     14.34 o
   4  12   4       17.48       12.85      7.25 o
   5  12   4      134.34      149.64     12.97 o
   6  12   4        8.52        2.72      8.51 o
   7  12   4       15.62       24.03     19.57 o
  -7  13   4       60.18       63.86     23.13 o
  -6  13   4       44.99       41.83     20.12 o
  -5  13   4      289.83      306.34     28.75 o
  -4  13   4       66.76       67.22     17.88 o
  -3  13   4        7.56        0.00     16.37 o
  -2  13   4        1.09        0.86      9.90 o
  -1  13   4      591.26      570.80     17.59 o
   0  13   4      172.80      191.42     10.22 o
   1  13   4      294.28      266.39     10.57 o
   2  13   4      142.79      117.07      6.41 o
   3  13   4       21.53       21.46     16.46 o
   4  13   4        5.42        0.96      8.43 o
   5  13   4        0.64        0.00      9.23 o
   6  13   4       20.18       16.74     18.79 o
  -6  14   4       26.61       36.90     20.18 o
  -5  14   4      102.07      107.81     20.46 o
  -4  14   4       16.54       13.57     15.01 o
  -3  14   4      261.69      240.83     27.51 o
  -2  14   4       40.19       57.99     14.67 o
  -1  14   4       63.64       59.22     12.52 o
   0  14   4       15.71       10.23      6.45 o
   1  14   4       95.38       85.94      7.58 o
   2  14   4        1.00        0.00     17.35 o
   3  14   4       15.00       11.90     18.71 o
   4  14   4      126.20      123.78     13.11 o
   5  14   4        0.55        0.38      9.45 o
  -5  15   4        9.06        0.00     17.68 o
  -4  15   4      109.90      112.51     20.96 o
  -3  15   4        0.01        0.00     18.32 o
  -2  15   4       45.69       39.23     17.96 o
  -1  15   4       33.78       40.45      9.24 o
   0  15   4       40.92       27.00      8.75 o
   1  15   4       47.45       59.16      9.18 o
   2  15   4        8.74        0.00     13.85 o
   3  15   4       25.36       18.43     15.14 o
   4  15   4        0.48        4.10     15.77 o
  -4  16   4        4.39       19.42     15.88 o
  -3  16   4       13.98       40.77     17.71 o
  -2  16   4       32.36       20.33     12.33 o
  -1  16   4       37.21       34.72     10.43 o
   0  16   4        2.78        0.00      8.52 o
   1  16   4        9.34        6.18     14.38 o
   2  16   4        0.00        0.00     18.51 o
   3  16   4       10.67       23.61     18.85 o
  -1  17   4       14.46        9.44     11.44 o
   0  17   4       23.89       22.57     17.43 o
   1  17   4       22.36       40.44     18.34 o
 -10   1   5       19.59       20.60     12.22 o
  -9   1   5        0.29        4.66     11.13 o
  -8   1   5       35.56       25.61     10.28 o
  -7   1   5      468.91      449.30     20.34 o
  -6   1   5      784.81      754.40     18.20 o
  -5   1   5        6.71        2.12      6.18 o
  -4   1   5      147.36      140.71      7.06 o
  -3   1   5     4090.67     4179.05     28.35 o
  -2   1   5       48.79       53.10      4.33 o
  -1   1   5     2099.52     2053.08     27.06 o
   0   1   5      533.32      575.99     13.46 o
   1   1   5     3158.47     3249.07     14.89 o
   2   1   5      693.19      660.72      6.50 o
   3   1   5      131.85      114.00      5.40 o
   4   1   5      625.54      661.35      9.10 o
   5   1   5        0.04        0.00      5.42 o
   6   1   5       63.56       62.72      6.87 o
   7   1   5       34.98       27.62      6.55 o
   8   1   5        0.90        3.82      4.94 o
   9   1   5       82.19       94.80      9.20 o
 -10   2   5        3.34        6.87     11.70 o
  -9   2   5        8.74       10.34     10.99 o
  -8   2   5       16.62       21.77      7.73 o
  -7   2   5        1.20        0.00      8.25 o
  -6   2   5       96.18       75.12      9.35 o
  -5   2   5       36.11       25.97      6.06 o
  -4   2   5       86.95       82.83      6.17 o
  -3   2   5       40.30       56.09      5.16 o
  -2   2   5      585.60      519.26      8.90 o
  -1   2   5      198.86      185.43      4.71 o
   0   2   5      410.12      377.08      5.95 o
   1   2   5      505.32      489.31      7.33 o
   2   2   5     2007.72     1920.18     14.41 o
   3   2   5       74.86       68.32      3.96 o
   4   2   5      871.63      890.25     10.08 o
   5   2   5      160.42      169.61      7.38 o
   6   2   5       44.31       34.96      5.50 o
   7   2   5       13.16       14.61      5.01 o
   8   2   5       19.57       21.78      7.14 o
   9   2   5       11.50       19.22      7.21 o
 -10   3   5        0.06        0.00     13.28 o
  -9   3   5        7.26       16.10     11.63 o
  -8   3   5      174.81      139.94     11.37 o
  -7   3   5       27.76       24.86      7.85 o
  -6   3   5      651.73      624.29     15.29 o
  -5   3   5       51.56       47.73      6.11 o
  -4   3   5       10.76        7.88      5.11 o
  -3   3   5      222.99      197.77      8.95 o
  -2   3   5        6.41        9.53      4.61 o
  -1   3   5     1521.59     1562.95     19.96 o
   0   3   5        0.84        0.00      2.05 o
   1   3   5       32.84       38.31      2.96 o
   2   3   5      101.92       88.98      4.25 o
   3   3   5      572.26      596.00      8.96 o
   4   3   5      239.07      227.81      9.60 o
   5   3   5      101.52       99.12      6.04 o
   6   3   5      538.62      558.31     11.57 o
   7   3   5        0.94        3.01      6.00 o
   8   3   5       49.87       59.21      7.50 o
   9   3   5       13.35       18.20      9.37 o
 -10   4   5        0.50        3.11     12.86 o
  -9   4   5        7.13        0.00     12.53 o
  -8   4   5       31.07       39.12     11.45 o
  -7   4   5       49.60       52.63      8.12 o
  -6   4   5      127.23      135.87      9.47 o
  -5   4   5        7.53        6.99      7.05 o
  -4   4   5       60.15       70.14      6.74 o
  -3   4   5        0.72        1.17      4.89 o
  -2   4   5      761.34      762.24     12.95 o
  -1   4   5       61.65       67.61      5.58 o
   0   4   5      537.48      542.16     11.10 o
   1   4   5       36.69       24.41      3.01 o
   2   4   5        2.66        3.29      2.91 o
   3   4   5       37.96       34.76      3.25 o
   4   4   5       73.28       80.09      4.64 o
   5   4   5       91.03      101.90      6.12 o
   6   4   5       50.57       49.24      7.01 o
   7   4   5       70.14       68.09      7.43 o
   8   4   5       23.44       24.31      6.26 o
   9   4   5        9.54        8.28      9.01 o
  -9   5   5        2.46        3.93     10.92 o
  -8   5   5       20.57       12.91     11.67 o
  -7   5   5       60.38       50.67     12.04 o
  -6   5   5       22.44       16.90     10.72 o
  -5   5   5        5.40        4.70      5.94 o
  -4   5   5       43.01       49.99      6.39 o
  -3   5   5      355.01      380.45     10.78 o
  -2   5   5      290.52      321.69     13.56 o
  -1   5   5      416.25      416.19     11.35 o
   0   5   5       34.48       38.39      4.12 o
   1   5   5        0.04        1.07      3.62 o
   2   5   5      730.62      727.89      9.16 o
   3   5   5       43.41       43.30      3.44 o
   4   5   5        7.30        8.41      4.16 o
   5   5   5       60.73       55.17      6.45 o
   6   5   5      110.41      106.94      5.33 o
   7   5   5        7.96        3.13      3.95 o
   8   5   5       46.05       41.06     10.36 o
   9   5   5        6.55        4.13      9.87 o
  -9   6   5       18.33        9.79      9.56 o
  -8   6   5       17.20       14.82      9.31 o
  -7   6   5      108.50      114.08     20.98 o
  -6   6   5        4.42        1.88     12.15 o
  -5   6   5      117.98      128.54      8.48 o
  -4   6   5        0.06        0.00      5.48 o
  -3   6   5      599.66      617.06     13.58 o
  -2   6   5     1837.26     1952.58     20.38 o
  -1   6   5       77.86       85.71      6.35 o
   0   6   5     1782.34     1777.23     22.78 o
   1   6   5      840.19      874.36     13.80 o
   2   6   5      164.33      165.99      7.41 o
   3   6   5      155.15      145.13      6.48 o
   4   6   5      575.50      568.48     11.38 o
   5   6   5      442.15      436.33     11.30 o
   6   6   5      606.65      606.37     20.92 o
   7   6   5       35.59       42.78      7.40 o
   8   6   5       17.70       23.58     12.84 o
   9   6   5        8.10       14.66      8.70 o
  -9   7   5        1.37        4.03      8.90 o
  -8   7   5        6.19        7.72      8.72 o
  -7   7   5        2.81        0.00     10.16 o
  -6   7   5      194.17      195.75     14.48 o
  -5   7   5      221.47      223.39     12.46 o
  -4   7   5       43.75       36.43      6.38 o
  -3   7   5      193.78      187.00      7.84 o
  -2   7   5       46.38       53.84      6.29 o
  -1   7   5      793.37      784.48     15.31 o
   0   7   5       17.17       15.07      3.42 o
   1   7   5     1827.88     1779.44     15.29 o
   2   7   5        1.57        1.03      5.86 o
   3   7   5      220.29      213.80      9.10 o
   4   7   5        6.10        6.58      4.62 o
   5   7   5      241.80      244.88      6.33 o
   6   7   5      105.71      124.00     12.27 o
   7   7   5        0.24        7.51      8.14 o
   8   7   5       38.47       45.27     11.59 o
  -9   8   5       75.00       88.22     11.72 o
  -8   8   5       29.89       27.51     11.80 o
  -7   8   5       52.93       65.68     12.47 o
  -6   8   5       38.50       41.82     10.10 o
  -5   8   5      238.92      226.40     16.77 o
  -4   8   5        6.98        9.08      6.63 o
  -3   8   5       30.81       39.45      6.71 o
  -2   8   5      106.23      114.29      7.17 o
  -1   8   5      151.28      162.15      6.50 o
   0   8   5        0.29        1.04      3.83 o
   1   8   5       29.16       29.88      4.40 o
   2   8   5       53.00       43.12      6.40 o
   3   8   5      275.22      269.98      7.71 o
   4   8   5      329.11      337.51     10.01 o
   5   8   5       44.97       40.18      4.83 o
   6   8   5      184.73      185.51     22.69 o
   7   8   5        7.95        6.61      8.36 o
   8   8   5        8.52       10.95      9.85 o
  -8   9   5       32.16       29.33     11.98 o
  -7   9   5        2.42        5.52      9.82 o
  -6   9   5       18.52       15.09     10.35 o
  -5   9   5       18.08       11.98     11.41 o
  -4   9   5       20.60       12.89     10.65 o
  -3   9   5       20.46       27.68      8.56 o
  -2   9   5       65.98       59.63      7.15 o
  -1   9   5        8.39        8.05      5.13 o
   0   9   5      152.22      170.88      7.51 o
   1   9   5       17.05       16.68      5.53 o
   2   9   5      127.81      125.87      9.57 o
   3   9   5       21.86       31.87      5.42 o
   4   9   5      118.75      126.36      7.25 o
   5   9   5       24.20       18.57      6.62 o
   6   9   5        6.26       10.37     17.45 o
   7   9   5       30.14       37.66     10.43 o
   8   9   5       23.36       11.97     19.33 o
  -8  10   5       15.19       23.67     12.06 o
  -7  10   5        5.42        6.75     11.87 o
  -6  10   5       85.46       85.76     13.64 o
  -5  10   5       27.14       26.85     10.08 o
  -4  10   5      336.68      321.84     18.52 o
  -3  10   5      103.49      118.48     13.57 o
  -2  10   5       86.97       93.38      9.66 o
  -1  10   5        0.31        9.16      5.91 o
   0  10   5      241.16      236.62     10.59 o
   1  10   5       42.96       42.81      7.25 o
   2  10   5        4.45        1.91      5.30 o
   3  10   5       37.90       32.92      7.79 o
   4  10   5      180.54      174.77      9.33 o
   5  10   5      144.61      145.03     21.89 o
   6  10   5       12.36       24.11     17.55 o
   7  10   5       13.81       22.96     20.40 o
  -7  11   5       17.57       30.25     12.70 o
  -6  11   5      142.73      131.85     21.04 o
  -5  11   5       39.65       42.12     12.70 o
  -4  11   5      290.46      294.53     19.16 o
  -3  11   5      257.59      279.15     17.90 o
  -2  11   5        0.08        0.00      6.79 o
  -1  11   5      282.98      278.22     16.79 o
   0  11   5      154.83      144.97      9.52 o
   1  11   5     1246.03     1177.62     24.51 o
   2  11   5       16.47       12.70      5.80 o
   3  11   5        0.14        3.04      8.51 o
   4  11   5      122.10      119.16      9.33 o
   5  11   5      107.89       91.12     19.67 o
   6  11   5       52.94       60.56     18.19 o
   7  11   5       16.62        0.00     18.47 o
  -7  12   5       70.49       83.91     15.40 o
  -6  12   5      106.52      145.04     17.63 o
  -5  12   5        1.00        3.14     11.88 o
  -4  12   5       96.84      105.27     18.78 o
  -3  12   5      145.22      157.44     21.73 o
  -2  12   5        0.88        3.26      7.16 o
  -1  12   5        6.58        6.84      7.05 o
   0  12   5      260.87      256.72     12.07 o
   1  12   5       94.00       98.47      6.90 o
   2  12   5        7.51       10.88      2.24 o
   3  12   5       70.39       66.29     16.02 o
   4  12   5        0.62        1.79     18.15 o
   5  12   5       18.12       18.64     16.07 o
   6  12   5        1.29        0.00     17.01 o
  -6  13   5       33.55       19.09     21.16 o
  -5  13   5        7.23        8.41     16.97 o
  -4  13   5      207.64      197.43     24.61 o
  -3  13   5       19.44       31.18     18.33 o
  -2  13   5       67.22       59.74     11.44 o
  -1  13   5      129.51      131.88     10.18 o
   0  13   5        5.84        2.32      6.93 o
   1  13   5       39.21       29.82      5.56 o
   2  13   5        7.96        2.40      7.15 o
   3  13   5      200.71      187.36     23.47 o
   4  13   5        3.85        6.41     17.64 o
   5  13   5        8.97        1.50     18.05 o
   6  13   5        2.67       16.60     18.09 o
  -5  14   5       45.06       40.70     20.28 o
  -4  14   5       33.91       58.86     19.40 o
  -3  14   5        2.70       10.00     18.07 o
  -2  14   5       12.60       17.91     11.26 o
  -1  14   5       13.99        7.44     11.15 o
   0  14   5       75.48       95.73     13.15 o
   1  14   5       35.10       21.77      6.97 o
   2  14   5       41.42       31.69     16.67 o
   3  14   5       48.78       49.62     19.30 o
   4  14   5        2.24        5.56     16.02 o
   5  14   5        0.04        0.00     18.07 o
  -4  15   5        4.89       12.45     16.49 o
  -3  15   5       22.31       35.35     18.68 o
  -2  15   5       25.15       19.82     11.86 o
  -1  15   5       38.98       18.27     11.10 o
   0  15   5       81.90       63.33      9.64 o
   1  15   5        2.40        6.22     16.39 o
   2  15   5        9.60        0.00     16.24 o
   3  15   5        0.55        0.00     19.00 o
   4  15   5        5.38        0.00     19.09 o
  -3  16   5       25.22       34.57     20.06 o
  -2  16   5       28.08       28.95     12.24 o
  -1  16   5        3.72        5.24      9.73 o
   0  16   5        4.74        8.92     14.97 o
   1  16   5        2.46        1.54     16.58 o
   2  16   5        8.79        0.00     17.64 o
 -10   0   6       12.43       17.11     17.50 o
  -9   0   6       91.20       68.40     18.21 o
  -8   0   6       40.37       26.00     15.74 o
  -7   0   6       65.30       56.00     15.67 o
  -6   0   6     1680.75     1669.08     45.74 o
  -5   0   6        2.89        0.65     10.75 o
  -4   0   6      188.35      196.00     14.37 o
  -3   0   6      126.97      130.96     10.33 o
  -2   0   6     2680.75     2544.99     41.54 o
  -1   0   6      116.23      139.37     10.63 o
   0   0   6       42.65       51.77      6.85 o
   1   0   6     1770.58     1914.46     22.95 o
   2   0   6     2768.62     2897.75     19.24 o
   3   0   6     1129.82     1208.24     13.94 o
   4   0   6      189.47      192.66     11.66 o
   5   0   6      370.06      384.00     15.40 o
   6   0   6        3.87        6.85      8.56 o
   7   0   6       37.86       29.03      9.55 o
   8   0   6      108.77      103.97     12.58 o
   9   0   6       62.18       65.54     12.11 o
 -10   1   6       20.08       29.92     12.70 o
  -9   1   6        0.00        5.96     11.55 o
  -8   1   6        4.10        0.00      9.97 o
  -7   1   6        0.02        0.00     10.24 o
  -6   1   6       23.78       12.77     10.02 o
  -5   1   6        9.20        6.29      7.63 o
  -4   1   6      241.99      238.81     14.12 o
  -3   1   6       18.54       15.15      4.27 o
  -2   1   6        0.08        1.03      3.26 o
  -1   1   6     1047.03     1079.78     12.13 o
   0   1   6       47.07       56.38      3.83 o
   1   1   6     2112.50     2175.39     19.91 o
   2   1   6     1152.05     1185.50      9.82 o
   3   1   6      326.39      343.53      7.04 o
   4   1   6      349.73      343.30      6.85 o
   5   1   6        4.75        3.75      5.51 o
   6   1   6      217.38      233.70      9.69 o
   7   1   6        7.25        5.77      5.32 o
   8   1   6       19.36       19.00      5.71 o
   9   1   6        3.69        7.55      7.27 o
 -10   2   6       14.87       18.93     12.12 o
  -9   2   6        2.78        4.34     11.64 o
  -8   2   6       15.49       10.77     10.36 o
  -7   2   6       37.18       24.19      8.49 o
  -6   2   6      199.28      192.12     11.59 o
  -5   2   6      402.79      365.30     11.21 o
  -4   2   6        1.60        1.46      4.81 o
  -3   2   6      222.54      262.21      8.04 o
  -2   2   6      203.23      229.25      6.80 o
  -1   2   6      125.86      134.98      5.05 o
   0   2   6       17.00       14.68      2.89 o
   1   2   6       80.71       74.00      4.55 o
   2   2   6     1031.55     1090.20     15.73 o
   3   2   6      292.41      281.42      5.76 o
   4   2   6        0.71        0.00      3.21 o
   5   2   6        0.03        0.00      4.80 o
   6   2   6       35.41       34.28      5.41 o
   7   2   6        7.11        4.37      5.08 o
   8   2   6        4.78        3.32      6.44 o
   9   2   6        9.34       13.65      9.73 o
  -9   3   6        4.54        5.01     10.54 o
  -8   3   6        1.56        0.00     10.28 o
  -7   3   6       11.40        3.43      9.32 o
  -6   3   6      155.23      164.71      8.84 o
  -5   3   6      390.92      380.63     12.03 o
  -4   3   6       73.07       70.43      6.25 o
  -3   3   6        0.36        0.64      4.36 o
  -2   3   6       64.64       62.16      4.36 o
  -1   3   6       44.89       39.44      5.96 o
   0   3   6        0.98        0.00      2.13 o
   1   3   6       19.65       14.41      3.71 o
   2   3   6     2548.64     2592.22     21.09 o
   3   3   6       55.91       64.07      3.30 o
   4   3   6        0.11        0.00      4.05 o
   5   3   6      145.40      145.57      7.08 o
   6   3   6       54.50       53.51      5.55 o
   7   3   6       19.80       15.75      4.82 o
   8   3   6       36.87       32.75      7.07 o
   9   3   6        0.17        6.22      9.47 o
  -9   4   6       63.13       80.15     11.55 o
  -8   4   6        4.05        0.00      8.44 o
  -7   4   6      132.97      130.08     13.72 o
  -6   4   6      143.43      155.56     17.48 o
  -5   4   6      221.08      215.47     10.10 o
  -4   4   6      270.41      285.91     10.55 o
  -3   4   6       12.96       18.46      5.50 o
  -2   4   6      987.92      957.39     17.39 o
  -1   4   6      328.51      358.24     11.51 o
   0   4   6      505.18      488.87      6.01 o
   1   4   6      964.83      975.40     10.22 o
   2   4   6        7.39        5.73      3.06 o
   3   4   6      108.07      107.05      6.77 o
   4   4   6       76.77       71.82      8.19 o
   5   4   6       13.39       15.45      4.40 o
   6   4   6        1.21        2.38      4.69 o
   7   4   6        0.06        0.00      5.10 o
   8   4   6        0.00        0.42      8.58 o
   9   4   6        0.02        3.37      9.31 o
  -9   5   6        1.02        4.59     11.60 o
  -8   5   6        0.06        6.11     11.76 o
  -7   5   6       58.39       63.11     11.78 o
  -6   5   6       22.63       19.42      9.42 o
  -5   5   6       35.07       41.61     10.77 o
  -4   5   6       28.93       30.24      6.63 o
  -3   5   6       67.01       73.97      8.59 o
  -2   5   6       72.01       72.72      6.76 o
  -1   5   6     2421.67     2446.45     25.00 o
   0   5   6      215.21      226.89      5.23 o
   1   5   6      360.08      354.61      6.31 o
   2   5   6      596.62      590.37      9.67 o
   3   5   6      621.24      680.32     22.58 o
   4   5   6       20.17       21.03      3.81 o
   5   5   6       14.13       12.21      5.80 o
   6   5   6      291.80      284.91      9.51 o
   7   5   6       19.69       16.34      9.69 o
   8   5   6       12.76       10.41      9.25 o
  -9   6   6        0.00        0.00      9.76 o
  -8   6   6        5.45        7.28     10.78 o
  -7   6   6       79.48       76.77     17.50 o
  -6   6   6      264.23      230.69     22.32 o
  -5   6   6       36.44       45.82     16.98 o
  -4   6   6      120.62      119.67      9.58 o
  -3   6   6       14.09       14.91      5.64 o
  -2   6   6     1085.52     1184.64     26.08 o
  -1   6   6       20.27       19.93      4.92 o
   0   6   6       29.52       28.19      3.23 o
   1   6   6       21.55       17.38      3.14 o
   2   6   6       49.93       51.41      4.59 o
   3   6   6      234.13      224.42     14.26 o
   4   6   6      375.03      374.62     11.02 o
   5   6   6      187.16      190.06      8.76 o
   6   6   6       29.84       19.87     13.72 o
   7   6   6        0.98        3.72     15.77 o
   8   6   6        2.58        4.35     16.28 o
  -9   7   6        4.91        0.00      9.75 o
  -8   7   6       23.45       21.67     10.02 o
  -7   7   6        8.50       13.31     11.08 o
  -6   7   6       92.94       81.78      9.77 o
  -5   7   6       16.18        6.00     11.15 o
  -4   7   6        1.30        0.00      7.70 o
  -3   7   6      458.27      475.05     13.33 o
  -2   7   6      136.73      128.74      8.04 o
  -1   7   6      573.74      572.25     11.39 o
   0   7   6       95.12       94.63      4.67 o
   1   7   6        0.70        0.00      4.00 o
   2   7   6        1.04        0.00      2.29 o
   3   7   6      365.78      351.92     33.21 o
   4   7   6      959.80      928.53     15.07 o
   5   7   6       10.98       15.47      3.25 o
   6   7   6      133.64      133.34     10.18 o
   7   7   6      130.35      114.94     22.00 o
   8   7   6        7.47       18.38     15.17 o
  -8   8   6       59.25       72.42     11.28 o
  -7   8   6        0.37        0.00      7.09 o
  -6   8   6       92.08       93.61     13.99 o
  -5   8   6        5.96        0.09      9.01 o
  -4   8   6      257.69      236.17     17.17 o
  -3   8   6       68.92       69.81      8.72 o
  -2   8   6      354.79      360.35     17.97 o
  -1   8   6        4.82        5.82      4.28 o
   0   8   6      162.95      149.72      5.98 o
   1   8   6       71.99       75.37      4.20 o
   2   8   6       95.87       73.40     11.66 o
   3   8   6      105.12       73.50     10.80 o
   4   8   6       10.35        8.66      3.61 o
   5   8   6       10.05       17.81      3.79 o
   6   8   6        1.06        2.59      6.76 o
   7   8   6        3.37       11.02     17.59 o
   8   8   6        8.67        0.00     18.53 o
  -8   9   6        0.15        0.00     12.83 o
  -7   9   6        5.59        0.00      8.18 o
  -6   9   6        3.48        4.75     10.86 o
  -5   9   6       29.88       24.76     11.55 o
  -4   9   6        0.79        6.98      9.23 o
  -3   9   6      331.33      332.61     18.39 o
  -2   9   6        0.56        1.92      8.09 o
  -1   9   6      508.54      502.83     12.88 o
   0   9   6        0.23        5.22      5.42 o
   1   9   6      119.48      116.55      6.71 o
   2   9   6      337.85      340.75     17.87 o
   3   9   6      140.87      124.54      9.87 o
   4   9   6      514.31      539.98     12.17 o
   5   9   6        0.03        2.92      5.18 o
   6   9   6      203.21      244.08     27.80 o
   7   9   6        1.16        0.00     15.51 o
  -8  10   6        1.19        0.00     11.55 o
  -7  10   6        1.70       10.86     14.81 o
  -6  10   6       10.92       15.63     15.97 o
  -5  10   6        0.19        1.66     10.60 o
  -4  10   6      135.01      158.24     15.80 o
  -3  10   6        6.96        7.80     10.86 o
  -2  10   6       16.69       19.86      6.70 o
  -1  10   6        1.64        5.44      5.77 o
   0  10   6      138.31      143.66      8.80 o
   1  10   6        8.39       10.48      5.63 o
   2  10   6       32.78       25.06      7.26 o
   3  10   6       13.62        5.19      7.70 o
   4  10   6        3.50        0.00      9.17 o
   5  10   6       17.48       15.14      6.17 o
   6  10   6        0.01        5.23     17.93 o
   7  10   6        0.03       15.72     17.81 o
  -7  11   6        9.15        5.17     12.33 o
  -6  11   6       67.99       71.19     13.66 o
  -5  11   6      111.89      104.90     15.45 o
  -4  11   6       46.43       53.19     13.78 o
  -3  11   6       17.80       26.95     11.55 o
  -2  11   6       13.00       15.16      6.39 o
  -1  11   6      355.37      376.42     13.92 o
   0  11   6        1.67        0.00      5.80 o
   1  11   6      319.62      301.53     12.75 o
   2  11   6        9.40       14.25      9.58 o
   3  11   6       77.38       62.77     18.77 o
   4  11   6        1.48        0.92     14.99 o
   5  11   6       62.44       78.94     19.90 o
   6  11   6        5.41        5.37     17.16 o
  -6  12   6      176.50      189.23     18.50 o
  -5  12   6       24.48       17.83     13.92 o
  -4  12   6       16.19       20.48     13.44 o
  -3  12   6       14.12       21.58     12.85 o
  -2  12   6       93.45      104.32     14.47 o
  -1  12   6       66.35       55.33      8.30 o
   0  12   6       28.37       28.42      6.97 o
   1  12   6       29.68       15.09      4.70 o
   2  12   6        1.37        0.69     13.59 o
   3  12   6       29.27       17.39     14.64 o
   4  12   6       55.83       26.54     18.26 o
   5  12   6        3.89        0.00     17.02 o
   6  12   6        6.62        0.00     17.65 o
  -6  13   6        2.57       21.22     14.65 o
  -5  13   6       56.12       31.03     20.44 o
  -4  13   6      197.87      203.41     28.22 o
  -3  13   6      197.28      200.70     23.60 o
  -2  13   6       62.34       48.83     11.13 o
  -1  13   6       95.26       98.88      9.75 o
   0  13   6       75.63       81.28      9.13 o
   1  13   6       80.86       80.82      8.45 o
   2  13   6       96.17      100.10     20.57 o
   3  13   6        0.54        0.00     17.16 o
   4  13   6        0.02        0.00     19.01 o
   5  13   6        8.70       21.77     18.52 o
  -5  14   6       36.29       15.69     22.02 o
  -4  14   6       87.56      116.45     23.66 o
  -3  14   6        5.81        4.66     18.54 o
  -2  14   6      129.59      139.97     15.83 o
  -1  14   6       52.76       43.37     13.08 o
   0  14   6      259.68      253.74     24.81 o
   1  14   6        1.25        0.00     14.36 o
   2  14   6       85.88       89.75     20.34 o
   3  14   6       11.95        2.80     17.81 o
   4  14   6        1.48        0.00     18.51 o
  -4  15   6       16.82       11.87     15.49 o
  -3  15   6      101.25      113.88     23.48 o
  -2  15   6       30.35       20.77     12.50 o
  -1  15   6        4.82        5.47     11.67 o
   0  15   6       20.05       29.43     18.29 o
   1  15   6        7.53        4.39     17.08 o
   2  15   6       18.78        9.48     18.81 o
   3  15   6        0.43        0.00     15.25 o
  -2  16   6       27.34       38.27     13.10 o
  -1  16   6       74.67       73.28     14.38 o
   0  16   6        1.71        5.49     16.74 o
   1  16   6       10.33        6.86     17.66 o
  -9   1   7       75.52       62.90     13.31 o
  -8   1   7       99.88       94.76     13.38 o
  -7   1   7        3.86        6.27      9.40 o
  -6   1   7      212.60      200.44     16.31 o
  -5   1   7      506.61      477.64     14.21 o
  -4   1   7        1.47        0.45      4.65 o
  -3   1   7      554.34      560.68     10.10 o
  -2   1   7       79.70       88.67      4.70 o
  -1   1   7     2010.86     2087.50     24.40 o
   0   1   7       71.11       70.50      4.60 o
   1   1   7      140.19      139.26      6.74 o
   2   1   7       37.33       40.67      3.19 o
   3   1   7        0.03        0.00      2.76 o
   4   1   7      161.45      168.39      5.00 o
   5   1   7       33.88       29.84      5.00 o
   6   1   7       22.77       15.08      5.13 o
   7   1   7       45.59       44.22      6.09 o
   8   1   7        0.63        5.91      6.62 o
  -9   2   7       17.35       17.59     11.15 o
  -8   2   7        2.76        4.96     10.93 o
  -7   2   7       60.37       63.72     11.39 o
  -6   2   7       55.97       67.91      8.01 o
  -5   2   7       63.98       62.12      6.33 o
  -4   2   7      110.18      121.01      7.28 o
  -3   2   7       38.06       35.19      4.49 o
  -2   2   7      120.94      117.37      4.50 o
  -1   2   7        6.25        9.32      3.22 o
   0   2   7        7.97        6.35      3.06 o
   1   2   7       76.23       85.80      5.03 o
   2   2   7        0.22        0.63      4.01 o
   3   2   7      504.30      519.71      7.48 o
   4   2   7      269.28      250.42      5.68 o
   5   2   7       18.77       12.68      4.41 o
   6   2   7       56.82       50.42      5.65 o
   7   2   7        2.20        3.35      5.23 o
   8   2   7        0.00        0.00      8.68 o
  -9   3   7       15.79        1.08      9.57 o
  -8   3   7       11.64       16.39      9.03 o
  -7   3   7      342.32      324.87     15.00 o
  -6   3   7       36.43       28.92      6.75 o
  -5   3   7      823.44      788.09     16.14 o
  -4   3   7      101.94      102.85      6.56 o
  -3   3   7      467.41      469.17      9.67 o
  -2   3   7       93.71       93.66      4.85 o
  -1   3   7       86.63       86.18      4.82 o
   0   3   7      221.43      217.66      5.26 o
   1   3   7       60.62       60.94      4.71 o
   2   3   7        0.50        1.57      4.13 o
   3   3   7      278.23      284.37     11.30 o
   4   3   7       23.89       24.91      3.16 o
   5   3   7       24.66       19.78      3.02 o
   6   3   7        1.49        1.22      4.16 o
   7   3   7       32.94       27.36      5.43 o
   8   3   7        6.58        5.30      8.76 o
  -9   4   7        0.05        0.00     12.64 o
  -8   4   7        4.80        4.64     12.15 o
  -7   4   7        2.93        8.98      8.55 o
  -6   4   7       21.66       31.99      8.47 o
  -5   4   7      139.77      146.63      9.17 o
  -4   4   7       89.67       93.21      8.00 o
  -3   4   7        0.07        1.04      4.40 o
  -2   4   7        1.87        1.09      5.10 o
  -1   4   7       16.71       19.13      5.25 o
   0   4   7       12.30        9.96      2.09 o
   1   4   7        0.02        1.48      2.50 o
   2   4   7       26.43       33.13      4.45 o
   3   4   7       76.17       71.06      8.19 o
   4   4   7      252.06      223.80      7.81 o
   5   4   7      126.55      107.29      7.65 o
   6   4   7       15.71        9.62      4.98 o
   7   4   7        9.72       15.28      8.59 o
   8   4   7       27.15       27.09      9.55 o
  -9   5   7        0.03        0.84     12.40 o
  -8   5   7       10.30        9.74     11.61 o
  -7   5   7        3.47        0.00      7.95 o
  -6   5   7      183.95      186.43     11.83 o
  -5   5   7      134.92      121.44      8.97 o
  -4   5   7       47.99       38.24      9.48 o
  -3   5   7        3.13        6.85      7.75 o
  -2   5   7       38.71       45.63      5.66 o
  -1   5   7       35.62       41.89      5.94 o
   0   5   7        4.78        4.90      2.88 o
   1   5   7       94.83       97.61      4.36 o
   2   5   7      140.46      146.08      6.18 o
   3   5   7      638.10      668.09     13.90 o
   4   5   7      237.50      221.90     14.71 o
   5   5   7        4.50        3.17      2.32 o
   6   5   7       39.44       39.14      7.04 o
   7   5   7        4.94        5.39     15.77 o
   8   5   7        6.86       15.29      9.73 o
  -9   6   7        0.05        0.00     12.64 o
  -8   6   7        1.22       10.79     11.13 o
  -7   6   7       19.17       18.48      8.29 o
  -6   6   7       73.77       82.41      9.76 o
  -5   6   7      144.05      117.34     21.12 o
  -4   6   7     1281.88     1288.73     29.83 o
  -3   6   7      217.66      212.22     11.37 o
  -2   6   7      604.67      594.71     16.74 o
  -1   6   7       33.93       32.68      5.55 o
   0   6   7       46.37       40.13      2.77 o
   1   6   7      131.61      136.83      5.20 o
   2   6   7      227.08      220.23      6.68 o
   3   6   7     1100.76     1109.71     27.83 o
   4   6   7     1417.73     1382.03     46.16 o
   5   6   7      201.65      189.07      7.33 o
   6   6   7        7.73       10.53      5.25 o
   7   6   7       21.28       33.40     16.66 o
   8   6   7       15.39       24.39     12.61 o
  -8   7   7       10.09       13.78      7.66 o
  -7   7   7       10.74        8.36      7.84 o
  -6   7   7        0.31        3.94      8.59 o
  -5   7   7      161.79      126.24     13.90 o
  -4   7   7      227.80      258.49     13.60 o
  -3   7   7      575.51      564.26     18.61 o
  -2   7   7      222.37      229.63     15.24 o
  -1   7   7      232.90      200.47      9.77 o
   0   7   7       31.28       28.87      3.23 o
   1   7   7        0.17        0.00      3.43 o
   2   7   7       56.65       63.91      4.38 o
   3   7   7      127.94      130.10     18.26 o
   4   7   7       91.53       84.59     10.63 o
   5   7   7       37.69       31.31      4.78 o
   6   7   7       18.44       15.58     17.12 o
   7   7   7        1.21        4.14     14.50 o
  -8   8   7       50.90       53.46     11.31 o
  -7   8   7       15.08        9.73      8.56 o
  -6   8   7        2.55        5.23     10.79 o
  -5   8   7        7.49       16.04     12.23 o
  -4   8   7      190.38      172.17     17.12 o
  -3   8   7       51.40       52.45      9.88 o
  -2   8   7        4.62        5.72     10.11 o
  -1   8   7       51.97       49.38      6.13 o
   0   8   7       32.65       24.92      4.01 o
   1   8   7       39.34       39.69      5.05 o
   2   8   7        0.20        0.72      4.07 o
   3   8   7      112.72      102.58     18.45 o
   4   8   7        0.84        0.00     10.11 o
   5   8   7       10.19       14.05     13.39 o
   6   8   7        0.67        0.00     15.88 o
   7   8   7        0.37        5.02     15.39 o
  -8   9   7        1.92        6.18      9.38 o
  -7   9   7        5.98        6.86      8.86 o
  -6   9   7        0.02        0.00     12.62 o
  -5   9   7       33.04       27.23     10.67 o
  -4   9   7       32.55       33.02     11.99 o
  -3   9   7        0.03        0.00     10.69 o
  -2   9   7        4.15       10.49     11.59 o
  -1   9   7       27.84       25.63      5.76 o
   0   9   7       86.01       97.11      6.01 o
   1   9   7       65.13       75.89     15.85 o
   2   9   7       56.80       55.44     14.70 o
   3   9   7       17.99       27.22      9.00 o
   4   9   7       11.53        5.87      9.49 o
   5   9   7       39.57       38.66     19.49 o
   6   9   7       32.36       26.20     17.54 o
   7   9   7        0.01        4.39     17.86 o
  -7  10   7       19.98       14.14      8.97 o
  -6  10   7       21.23        0.98     11.83 o
  -5  10   7        5.32        2.26     12.00 o
  -4  10   7      114.52      134.79     16.20 o
  -3  10   7      126.78      114.65     14.04 o
  -2  10   7       23.17       16.16      6.78 o
  -1  10   7       14.79       13.72      5.69 o
   0  10   7        7.05       11.77      4.94 o
   1  10   7      102.69       92.65      5.94 o
   2  10   7        0.17        0.16      7.90 o
   3  10   7        0.41        0.47      8.37 o
   4  10   7      105.77      108.67     22.61 o
   5  10   7        3.67        0.00     16.04 o
   6  10   7        3.65        9.94     17.03 o
  -7  11   7        7.21        4.01     13.97 o
  -6  11   7       13.04       14.55     12.20 o
  -5  11   7       46.07       43.86     14.85 o
  -4  11   7      150.54      158.85     17.45 o
  -3  11   7        1.56        8.02     11.69 o
  -2  11   7        3.00        7.01      6.25 o
  -1  11   7      198.06      199.41      9.95 o
   0  11   7       72.75       73.11      7.44 o
   1  11   7       97.00       83.72      6.78 o
   2  11   7      204.00      204.87     14.77 o
   3  11   7       11.71        4.65     17.77 o
   4  11   7        9.20        4.84     15.08 o
   5  11   7       13.48       10.94     18.42 o
   6  11   7        3.10        0.00     16.37 o
  -6  12   7      131.85      162.69     18.18 o
  -5  12   7        0.05        7.06     12.72 o
  -4  12   7      148.48      165.17     17.08 o
  -3  12   7       32.68       29.10     19.38 o
  -2  12   7      104.26      102.40      9.10 o
  -1  12   7        0.01        0.83      6.60 o
   0  12   7      206.42      194.87     16.27 o
   1  12   7       25.28        7.25     15.29 o
   2  12   7        1.63        1.06     16.24 o
   3  12   7       27.09       31.20     16.63 o
   4  12   7        4.37        9.33     18.11 o
   5  12   7        7.63        0.00     17.73 o
  -5  13   7        0.68        0.00     14.04 o
  -4  13   7        2.27       15.31     13.72 o
  -3  13   7        5.95       22.28     20.46 o
  -2  13   7      248.13      279.12     19.62 o
  -1  13   7       24.11       27.46     11.21 o
   0  13   7      119.91      127.31     16.45 o
   1  13   7       48.72       38.45     18.89 o
   2  13   7        0.17        2.00     16.03 o
   3  13   7        0.39        0.37     19.26 o
   4  13   7       20.03        0.00     19.19 o
  -4  14   7       56.43       37.04     17.69 o
  -3  14   7        0.10        0.00     17.12 o
  -2  14   7       33.97       52.88     13.16 o
  -1  14   7        2.30        0.00     11.21 o
   0  14   7       67.63       69.73     18.41 o
   1  14   7       24.73       23.15     14.90 o
   2  14   7        9.18        1.34     14.48 o
   3  14   7        5.22        0.00     19.36 o
  -2  15   7       16.97       25.22     11.65 o
  -1  15   7       70.81       68.16     14.77 o
   0  15   7        7.49        0.87     17.85 o
   1  15   7       36.43       28.30     18.49 o
   2  15   7        0.20        0.00     19.53 o
  -9   0   8       33.71       40.51     19.50 o
  -8   0   8      273.25      268.07     25.88 o
  -7   0   8      119.80      108.78     17.96 o
  -6   0   8       18.79       19.27     11.49 o
  -5   0   8      174.38      161.46     15.33 o
  -4   0   8     1144.47     1126.97     20.73 o
  -3   0   8     1265.55     1232.82     42.56 o
  -2   0   8      317.68      354.56     12.59 o
  -1   0   8      537.54      567.57     14.31 o
   0   0   8      465.29      487.02     16.04 o
   1   0   8        0.82        2.31      5.00 o
   2   0   8       83.57       97.38      5.28 o
   3   0   8      113.76      109.03      6.43 o
   4   0   8       39.90       42.36      5.75 o
   5   0   8       64.85       64.99      6.71 o
   6   0   8        7.46        1.89      6.15 o
   7   0   8       49.33       40.43      9.84 o
   8   0   8        2.76        0.00      9.52 o
  -9   1   8       35.38       30.89     12.21 o
  -8   1   8        1.53        0.00     10.81 o
  -7   1   8       22.58       26.28      9.57 o
  -6   1   8        7.69        7.34      7.48 o
  -5   1   8       97.09       94.88      7.65 o
  -4   1   8       18.13       15.02      6.16 o
  -3   1   8      162.64      157.02      8.81 o
  -2   1   8       10.59       13.92      4.87 o
  -1   1   8        1.50        0.22      2.36 o
   0   1   8      659.90      693.51     11.96 o
   1   1   8        8.02        8.59      5.11 o
   2   1   8       77.53       79.69      3.28 o
   3   1   8      180.75      186.62      5.09 o
   4   1   8       67.86       59.39      4.20 o
   5   1   8      161.88      165.26      5.23 o
   6   1   8       12.69        9.10      4.14 o
   7   1   8        6.30        3.41      5.37 o
   8   1   8        0.65        0.00      8.34 o
  -9   2   8       34.86       48.01     11.48 o
  -8   2   8       93.08       64.36     10.82 o
  -7   2   8       16.92       10.30      8.23 o
  -6   2   8        3.32        2.78      7.67 o
  -5   2   8      156.37      143.12     10.13 o
  -4   2   8       17.31       14.97      5.49 o
  -3   2   8        5.03        4.63      4.20 o
  -2   2   8      296.80      316.09      8.06 o
  -1   2   8       34.90       34.34      3.48 o
   0   2   8      125.19      127.89      5.24 o
   1   2   8       11.17       10.65      4.46 o
   2   2   8        0.13        0.00      4.70 o
   3   2   8      151.72      139.66      4.90 o
   4   2   8      125.90      134.17      4.47 o
   5   2   8        0.11        0.00      2.87 o
   6   2   8       23.77       23.71      4.90 o
   7   2   8       67.88       70.68      6.57 o
   8   2   8        0.20        0.00      8.45 o
  -9   3   8        8.44        1.63     12.51 o
  -8   3   8        0.20        0.63     11.68 o
  -7   3   8        0.13        2.03      9.86 o
  -6   3   8        1.39        3.48      7.61 o
  -5   3   8      224.98      224.11     13.83 o
  -4   3   8        8.52        3.79      5.53 o
  -3   3   8       25.81       16.79      5.04 o
  -2   3   8        3.53        3.38      2.26 o
  -1   3   8        0.53        1.16      3.55 o
   0   3   8       96.12       90.74      4.63 o
   1   3   8       11.49       12.31      4.52 o
   2   3   8       18.75       14.76      5.20 o
   3   3   8      211.31      202.61     12.06 o
   4   3   8      174.88      180.52      7.06 o
   5   3   8        2.30        1.99      2.56 o
   6   3   8       20.27       11.63      4.93 o
   7   3   8        2.33        4.98      6.31 o
   8   3   8        5.45        6.29      8.52 o
  -9   4   8        0.01        4.09     12.69 o
  -8   4   8       27.13       50.01     22.49 o
  -7   4   8       94.16       80.85     10.46 o
  -6   4   8        0.10        0.00      8.20 o
  -5   4   8       58.73       62.84      7.41 o
  -4   4   8       14.57       10.98      5.65 o
  -3   4   8        3.43       10.61      5.10 o
  -2   4   8       36.77       42.10      4.28 o
  -1   4   8      533.48      526.49     14.43 o
   0   4   8      128.86      117.18      5.48 o
   1   4   8       75.15       75.54      6.07 o
   2   4   8       30.85       33.60      4.81 o
   3   4   8      250.33      254.93     10.50 o
   4   4   8      158.89      152.28      9.03 o
   5   4   8       12.58       11.06      2.71 o
   6   4   8        6.17        2.78      8.56 o
   7   4   8       13.41       12.73      8.01 o
   8   4   8        0.32        0.00      8.54 o
  -8   5   8        0.03        4.95     11.44 o
  -7   5   8        0.88        1.48      8.12 o
  -6   5   8      323.74      354.65     15.18 o
  -5   5   8       10.53        8.23      6.40 o
  -4   5   8       60.20       63.11      7.45 o
  -3   5   8      385.68      391.14     11.85 o
  -2   5   8        0.04        0.00      6.96 o
  -1   5   8      201.17      221.87     16.79 o
   0   5   8      306.30      294.19      9.37 o
   1   5   8     1373.68     1422.44     14.11 o
   2   5   8       44.18       36.62      5.73 o
   3   5   8        4.89        7.42      7.65 o
   4   5   8      346.17      393.59     32.45 o
   5   5   8        4.48        0.00     13.17 o
   6   5   8        9.84        9.23     15.01 o
   7   5   8        6.50        3.83     11.19 o
  -8   6   8        0.01        0.00     12.88 o
  -7   6   8        0.56        7.66      8.41 o
  -6   6   8      120.80       99.54     10.42 o
  -5   6   8      160.27      144.46     12.46 o
  -4   6   8        0.66        5.29      9.15 o
  -3   6   8       31.89       24.12      8.67 o
  -2   6   8        0.10        3.25      6.47 o
  -1   6   8        9.23        9.99      7.02 o
   0   6   8       58.79       65.80      4.91 o
   1   6   8       13.60       14.52      3.85 o
   2   6   8       78.24       76.90      5.35 o
   3   6   8        3.34        6.26      6.43 o
   4   6   8        0.06        1.78     15.66 o
   5   6   8        2.08        0.00     15.01 o
   6   6   8       11.15        0.00     15.76 o
   7   6   8        8.56       16.75     14.93 o
  -8   7   8       33.16       45.64      8.94 o
  -7   7   8        1.97        0.00      7.88 o
  -6   7   8       21.92        6.04      7.42 o
  -5   7   8       91.84      100.16     14.19 o
  -4   7   8       12.54        8.61      8.35 o
  -3   7   8       60.06       51.08      8.41 o
  -2   7   8       18.49       15.80     15.28 o
  -1   7   8       84.24       80.89     10.35 o
   0   7   8       96.95       93.27      6.77 o
   1   7   8      659.88      672.15     11.52 o
   2   7   8      517.11      536.32     11.40 o
   3   7   8       21.91       10.33     14.98 o
   4   7   8       85.75       84.20     16.30 o
   5   7   8       84.30       80.10     18.05 o
   6   7   8        8.26        9.99     16.41 o
   7   7   8        0.05        0.00     14.67 o
  -8   8   8        3.72        6.09     11.23 o
  -7   8   8       12.56       11.22      8.03 o
  -6   8   8       14.98       17.18     11.24 o
  -5   8   8       15.85        7.31     12.80 o
  -4   8   8        0.30        0.00     10.78 o
  -3   8   8       68.41       59.79      9.30 o
  -2   8   8       61.11       59.42     12.75 o
  -1   8   8      140.62      136.39      7.30 o
   0   8   8        2.13        5.74      8.33 o
   1   8   8      222.40      224.04      8.10 o
   2   8   8      470.48      477.67     20.55 o
   3   8   8      464.97      504.97     31.80 o
   4   8   8       25.22       20.33      9.46 o
   5   8   8       78.34       79.87     19.03 o
   6   8   8        8.65        0.00     17.48 o
  -7   9   8       26.21       37.46     10.03 o
  -6   9   8        1.49        1.15     12.12 o
  -5   9   8       18.47        9.84     13.47 o
  -4   9   8        0.18        0.00     10.66 o
  -3   9   8       33.87       28.12     11.12 o
  -2   9   8       48.86       46.60     11.54 o
  -1   9   8       14.86        7.99      4.94 o
   0   9   8      312.58      301.78      9.28 o
   1   9   8        0.47        4.36      5.15 o
   2   9   8       41.49       34.29      3.57 o
   3   9   8        0.89        1.35      8.32 o
   4   9   8       70.56       77.18     20.21 o
   5   9   8      204.02      217.72     25.54 o
   6   9   8       18.97       18.64     17.97 o
  -7  10   8       19.84        8.91      9.81 o
  -6  10   8       11.81        4.97     16.78 o
  -5  10   8        6.87        9.78     12.84 o
  -4  10   8       13.15       16.33     12.12 o
  -3  10   8        0.53       14.47     12.87 o
  -2  10   8       15.88       14.92      6.91 o
  -1  10   8        4.04        3.88      5.27 o
   0  10   8       90.58       82.07      5.45 o
   1  10   8       61.13       64.88      6.70 o
   2  10   8       70.60       76.99     10.29 o
   3  10   8       31.98       23.99     14.82 o
   4  10   8       24.71       14.35     17.77 o
   5  10   8        6.34        8.09     17.35 o
  -6  11   8        0.00        0.00     12.80 o
  -5  11   8       58.96       89.62     16.66 o
  -4  11   8       22.12       22.83     13.40 o
  -3  11   8      198.03      220.33     18.96 o
  -2  11   8        3.90        9.39     13.37 o
  -1  11   8        0.01        1.38      9.41 o
   0  11   8       46.03       54.44     10.48 o
   1  11   8       41.49       40.63      9.75 o
   2  11   8      118.06      119.43     19.62 o
   3  11   8       23.99       29.12     16.42 o
   4  11   8        4.99        0.00     15.71 o
   5  11   8       15.41        9.48     18.57 o
  -5  12   8       11.93       19.46     14.23 o
  -4  12   8        0.52       11.79     13.27 o
  -3  12   8        0.14       10.71     12.56 o
  -2  12   8        1.22        7.52     12.34 o
  -1  12   8       82.60       72.70     12.67 o
   0  12   8        3.19        0.00     12.02 o
   1  12   8       14.04       27.44     19.10 o
   2  12   8       53.45       82.66     20.80 o
   3  12   8       32.74       38.28     17.25 o
   4  12   8       17.41       19.96     19.05 o
  -4  13   8       19.76       16.94     13.35 o
  -3  13   8        0.00        4.82     13.60 o
  -2  13   8        0.17        0.00     17.77 o
  -1  13   8       14.52       22.07     13.74 o
   0  13   8        0.69        3.52     16.53 o
   1  13   8       34.19       49.81     20.60 o
   2  13   8       21.08        9.12     18.33 o
   3  13   8        0.12        0.00     17.85 o
  -3  14   8       27.43       37.56     20.29 o
  -2  14   8        0.68        0.00     20.11 o
  -1  14   8        0.53        9.34     13.59 o
   0  14   8       29.92       28.60     18.58 o
   1  14   8       64.64       58.35     19.61 o
   2  14   8        0.56        0.10     16.41 o
  -8   1   9       48.43       36.86      9.74 o
  -7   1   9       13.51       12.69      7.65 o
  -6   1   9        3.41        0.44      8.58 o
  -5   1   9        0.01        0.96      6.61 o
  -4   1   9        0.04        2.78      6.79 o
  -3   1   9      108.40      119.22      9.70 o
  -2   1   9        4.12        6.57      5.23 o
  -1   1   9        7.67        3.71      4.37 o
   0   1   9       89.75      101.96      5.70 o
   1   1   9       66.73       54.94      3.76 o
   2   1   9       57.92       60.81      4.40 o
   3   1   9       61.87       55.87      3.40 o
   4   1   9      232.41      192.59      5.66 o
   5   1   9       15.17       13.65      3.88 o
   6   1   9       51.86       50.61      6.14 o
   7   1   9        1.89        0.00      5.49 o
  -8   2   9       25.03       39.85     12.36 o
  -7   2   9        6.90       11.21      9.80 o
  -6   2   9      102.63      116.93     13.62 o
  -5   2   9       45.36       45.18      7.42 o
  -4   2   9       30.66       26.56      6.45 o
  -3   2   9        0.78        0.97      4.77 o
  -2   2   9        9.58        4.89      3.87 o
  -1   2   9       85.14       85.74      4.57 o
   0   2   9       10.09       15.01      2.70 o
   1   2   9      283.08      282.48      9.87 o
   2   2   9      562.66      552.51     12.06 o
   3   2   9      120.18      109.90      6.41 o
   4   2   9      109.22      111.90      4.27 o
   5   2   9       11.76       11.00      3.75 o
   6   2   9        0.45        0.23      5.30 o
   7   2   9       32.62       26.62      6.91 o
  -8   3   9        9.91       12.72     11.45 o
  -7   3   9        1.16        3.74      9.64 o
  -6   3   9      106.13       98.09     10.09 o
  -5   3   9        0.61        1.31      5.89 o
  -4   3   9      309.36      333.21     10.31 o
  -3   3   9       18.77       16.55      4.11 o
  -2   3   9      162.73      169.44      7.35 o
  -1   3   9       39.34       35.87      4.13 o
   0   3   9        8.60       13.14      3.15 o
   1   3   9      168.25      173.92      9.77 o
   2   3   9      626.55      658.82     14.99 o
   3   3   9        4.00        2.01      5.58 o
   4   3   9      185.67      206.21     12.91 o
   5   3   9        3.39        2.11      4.20 o
   6   3   9        2.88        1.54      6.09 o
   7   3   9        1.89        2.56      7.85 o
  -8   4   9        0.00        0.00     11.31 o
  -7   4   9        4.04        0.00      8.59 o
  -6   4   9        0.04        0.21      7.72 o
  -5   4   9       61.60       66.32      7.20 o
  -4   4   9      134.45      128.79      9.01 o
  -3   4   9        5.78        5.77      4.42 o
  -2   4   9       37.90       39.25      5.88 o
  -1   4   9       76.76       75.25      4.80 o
   0   4   9       46.45       48.77      6.92 o
   1   4   9       36.11       40.49      6.05 o
   2   4   9      219.86      233.18     10.42 o
   3   4   9      149.64      148.31      8.88 o
   4   4   9        8.08        8.60      6.38 o
   5   4   9        5.65        5.43      4.88 o
   6   4   9        1.46        0.00     10.39 o
   7   4   9        1.74        8.00     10.41 o
  -8   5   9        0.31        0.00     11.81 o
  -7   5   9       24.38       29.88      8.86 o
  -6   5   9       32.07       25.60      8.11 o
  -5   5   9       46.73       45.59      6.97 o
  -4   5   9       70.16       65.96      7.26 o
  -3   5   9        2.10        0.47      4.93 o
  -2   5   9      101.94      108.09      5.35 o
  -1   5   9        3.01        1.68      4.33 o
   0   5   9        1.06        0.00      6.87 o
   1   5   9        1.14        0.15      6.08 o
   2   5   9       82.06       74.14      6.68 o
   3   5   9      198.11      178.79     16.47 o
   4   5   9      136.26      124.77     18.53 o
   5   5   9       22.28       22.34     12.92 o
   6   5   9        0.12        0.00     15.47 o
   7   5   9        1.20        0.00     15.14 o
  -8   6   9        0.02       11.54      9.39 o
  -7   6   9        3.60        5.35      8.74 o
  -6   6   9      146.43      133.60     10.98 o
  -5   6   9       10.14        2.12      7.83 o
  -4   6   9      126.10      134.88      9.25 o
  -3   6   9      350.40      363.81     20.35 o
  -2   6   9        4.26        7.71      6.98 o
  -1   6   9       14.29       16.14      2.57 o
   0   6   9        3.88        1.70      8.42 o
   1   6   9      500.25      516.25     22.06 o
   2   6   9     1323.27     1376.13     21.78 o
   3   6   9       35.68       28.25      9.97 o
   4   6   9       21.01       28.43     16.16 o
   5   6   9        1.06        0.00     14.66 o
   6   6   9        9.95        5.97     15.74 o
  -7   7   9        9.39        9.29      7.77 o
  -6   7   9       29.34       28.60      7.60 o
  -5   7   9       13.58        5.26      7.61 o
  -4   7   9       22.86       21.71     10.46 o
  -3   7   9       95.50      105.88     10.95 o
  -2   7   9      105.52       96.34      9.72 o
  -1   7   9      357.44      390.46     19.36 o
   0   7   9        0.31        0.39      3.75 o
   1   7   9      367.50      401.91     12.88 o
   2   7   9        0.44        0.92      4.25 o
   3   7   9        6.69        7.26     10.17 o
   4   7   9       10.69       25.50     16.05 o
   5   7   9        6.13        9.41     16.10 o
   6   7   9        3.76        1.75     15.29 o
  -7   8   9        0.06        0.44      8.36 o
  -6   8   9        8.27        6.20      7.84 o
  -5   8   9       11.64        1.24     12.74 o
  -4   8   9        4.46        0.00     10.35 o
  -3   8   9        3.19        0.00     10.74 o
  -2   8   9      138.09      148.44     10.96 o
  -1   8   9       67.82       62.67      5.82 o
   0   8   9       46.15       45.75      6.14 o
   1   8   9        0.56        3.45      4.27 o
   2   8   9        2.25        0.93      3.60 o
   3   8   9        9.83        2.87     15.69 o
   4   8   9        4.56       33.32     15.77 o
   5   8   9      139.66      137.64     22.78 o
   6   8   9        9.04        8.85     16.83 o
  -6   9   9        2.06        9.82     13.04 o
  -5   9   9        0.51        1.51     13.21 o
  -4   9   9       69.33       64.71     13.80 o
  -3   9   9        1.55        0.00     12.36 o
  -2   9   9       16.71       10.76     12.30 o
  -1   9   9        4.31        1.08      9.10 o
   0   9   9       29.28       26.65      6.10 o
   1   9   9        4.50        8.87      6.19 o
   2   9   9        0.06        5.29     11.37 o
   3   9   9        2.70        0.58     15.31 o
   4   9   9       24.70       15.97     14.29 o
   5   9   9       10.87       19.05     18.09 o
  -6  10   9        6.51        8.15     12.11 o
  -5  10   9       40.79       47.57     15.50 o
  -4  10   9        1.40        3.61     13.15 o
  -3  10   9      144.55      140.54     16.74 o
  -2  10   9       21.95       14.99     12.45 o
  -1  10   9       15.43       15.13      9.02 o
   0  10   9        9.86       13.42     10.08 o
   1  10   9       17.75       21.19     10.64 o
   2  10   9        8.50        2.75     15.02 o
   3  10   9        0.07        0.00     14.37 o
   4  10   9       34.15       32.58     15.03 o
   5  10   9       48.72       55.85     20.43 o
  -5  11   9        2.18        9.99     13.58 o
  -4  11   9       22.44       21.08     13.49 o
  -3  11   9      221.41      236.81     19.34 o
  -2  11   9        6.44        9.15     11.38 o
  -1  11   9        0.44        5.80     10.48 o
   0  11   9       13.73       21.34     10.48 o
   1  11   9      125.99      154.30     22.63 o
   2  11   9        4.33        9.05     17.87 o
   3  11   9       31.25       22.48     14.86 o
   4  11   9        7.11        3.73     13.72 o
  -4  12   9        1.02       10.74     12.75 o
  -3  12   9       40.34       54.33     13.82 o
  -2  12   9       53.76       43.45     13.69 o
  -1  12   9       57.98       45.77     11.20 o
   0  12   9        6.52       14.06     12.28 o
   1  12   9        1.86        5.22     17.03 o
   2  12   9       43.08       46.93     19.02 o
   3  12   9        1.85        0.00     17.09 o
  -3  13   9        0.32        0.00     14.96 o
  -2  13   9        1.72        7.83     13.82 o
  -1  13   9      123.20      132.03     16.15 o
   0  13   9        5.62        6.09     17.66 o
   1  13   9       65.54       68.16     19.20 o
   2  13   9       11.23        6.69     16.29 o
  -8   0  10       15.05       13.77     10.66 o
  -7   0  10        1.48        0.00      9.44 o
  -6   0  10       45.40       28.76     16.58 o
  -5   0  10        7.41        3.53     11.38 o
  -4   0  10      493.23      477.37     22.28 o
  -3   0  10      864.73      834.84     24.98 o
  -2   0  10      589.18      620.17     26.83 o
  -1   0  10       78.59       91.50     18.28 o
   0   0  10      304.67      310.89     14.39 o
   1   0  10        4.11        0.00      9.87 o
   2   0  10        4.81        3.99      4.83 o
   3   0  10       14.78       14.18      3.81 o
   4   0  10       21.58       17.03      5.65 o
   5   0  10       69.76       60.72      7.94 o
   6   0  10       76.52       67.88      8.67 o
  -8   1  10       34.37       41.92     11.32 o
  -7   1  10        0.24        0.00     12.21 o
  -6   1  10       84.43       74.68      9.07 o
  -5   1  10        1.03        3.36      8.21 o
  -4   1  10       48.95       48.47      8.04 o
  -3   1  10       11.95       14.69      6.39 o
  -2   1  10       95.02      106.26      8.51 o
  -1   1  10      195.95      182.59      9.05 o
   0   1  10       43.14       30.45      5.04 o
   1   1  10      108.94      106.85     12.05 o
   2   1  10        2.74        0.00      2.85 o
   3   1  10        0.14        3.23      2.68 o
   4   1  10       50.70       55.32      5.30 o
   5   1  10        8.09        1.65      5.01 o
   6   1  10       10.00        9.76      5.49 o
  -8   2  10        0.27        4.11     10.22 o
  -7   2  10       18.49        8.18      9.00 o
  -6   2  10       54.98       50.67      9.07 o
  -5   2  10       17.53       19.89      6.11 o
  -4   2  10      109.90      107.71     10.56 o
  -3   2  10        1.41        2.03      6.44 o
  -2   2  10        0.11        1.53      5.70 o
  -1   2  10       40.89       38.11      5.02 o
   0   2  10        0.49        1.34      4.15 o
   1   2  10       13.40       11.23      3.30 o
   2   2  10        1.54        0.18      3.68 o
   3   2  10       16.39       14.17      4.41 o
   4   2  10        0.01        0.00      4.93 o
   5   2  10        1.42        4.07      5.77 o
   6   2  10        6.93        5.29      5.99 o
  -8   3  10        2.04        5.76     11.12 o
  -7   3  10       15.28        3.95      9.45 o
  -6   3  10        0.01        0.00      7.47 o
  -5   3  10       57.03       44.18      7.54 o
  -4   3  10       37.23       32.62      4.80 o
  -3   3  10       13.69       11.16      5.42 o
  -2   3  10      115.56      122.57      6.88 o
  -1   3  10       17.17       14.12      4.26 o
   0   3  10        1.42        1.99      2.38 o
   1   3  10       11.75        7.14      5.95 o
   2   3  10        6.15        5.22      5.12 o
   3   3  10        6.27        9.16      6.21 o
   4   3  10        0.79        0.48      5.44 o
   5   3  10       14.17       21.99      8.01 o
   6   3  10        1.37        3.39      7.91 o
  -7   4  10        0.06        5.70      7.98 o
  -6   4  10       28.05       18.45      6.99 o
  -5   4  10       44.98       35.27      6.57 o
  -4   4  10       75.16       77.99      6.67 o
  -3   4  10       27.37       24.05      6.27 o
  -2   4  10       44.05       49.99      6.79 o
  -1   4  10       10.38        9.76      4.32 o
   0   4  10       29.16       34.55      5.92 o
   1   4  10       30.98       28.37      5.75 o
   2   4  10        0.22        1.86      6.50 o
   3   4  10        1.11        5.38      6.44 o
   4   4  10       15.13       31.04      8.88 o
   5   4  10        4.73       10.13      8.08 o
   6   4  10       29.29       41.74     10.93 o
  -7   5  10        0.02        0.00      8.06 o
  -6   5  10        4.64        4.10      7.33 o
  -5   5  10      224.47      231.58     13.67 o
  -4   5  10      193.30      181.17      8.78 o
  -3   5  10       96.65      119.86      9.40 o
  -2   5  10      185.86      198.05      9.03 o
  -1   5  10      448.52      480.48      9.35 o
   0   5  10      160.33      143.70     10.10 o
   1   5  10       37.43       42.98      8.77 o
   2   5  10      163.88      143.88     10.75 o
   3   5  10       25.15       45.30     11.30 o
   4   5  10        0.13        1.35      9.80 o
   5   5  10        4.16        1.11     14.07 o
   6   5  10       54.70       75.69     12.69 o
  -7   6  10        4.22        4.24      8.48 o
  -6   6  10        7.46        6.78      8.13 o
  -5   6  10       27.74       22.58      8.15 o
  -4   6  10        0.25        0.00      5.94 o
  -3   6  10       55.41       44.16      5.54 o
  -2   6  10       40.83       44.19      5.97 o
  -1   6  10       21.47       25.14      3.93 o
   0   6  10      168.86      165.52     10.95 o
   1   6  10      130.09      109.88     13.57 o
   2   6  10       80.92       67.85     12.67 o
   3   6  10       19.53       17.65     14.84 o
   4   6  10      121.87      126.62     19.77 o
   5   6  10        8.05        0.57     13.60 o
   6   6  10        0.60        4.59     16.01 o
  -7   7  10       61.67       67.74      9.04 o
  -6   7  10        2.33        0.00      7.60 o
  -5   7  10       84.16       75.12      8.77 o
  -4   7  10        1.79        2.21      6.74 o
  -3   7  10       82.01       68.17      6.82 o
  -2   7  10        1.11        2.84      3.62 o
  -1   7  10      823.28      751.32     20.92 o
   0   7  10      509.97      532.97     14.83 o
   1   7  10       11.70        5.23     10.77 o
   2   7  10      166.99      169.95     15.52 o
   3   7  10       58.52       57.61     12.86 o
   4   7  10        5.49        0.00     14.06 o
   5   7  10        0.02        1.46     15.99 o
  -6   8  10        7.30       12.37      7.74 o
  -5   8  10        2.41        5.51      7.77 o
  -4   8  10        2.13        0.00      7.10 o
  -3   8  10        0.91        0.00     11.54 o
  -2   8  10       64.99       82.70     13.77 o
  -1   8  10        0.37        1.57     11.50 o
   0   8  10       20.66       17.42      6.71 o
   1   8  10       42.28       41.99     13.46 o
   2   8  10       89.28      111.93     15.30 o
   3   8  10       20.49       33.19     16.69 o
   4   8  10        7.88        7.93     16.31 o
   5   8  10       11.19       18.42     14.59 o
  -6   9  10       21.38       17.44     11.06 o
  -5   9  10        3.20        6.76     13.60 o
  -4   9  10        6.79        0.00     13.82 o
  -3   9  10       36.10       45.15     14.09 o
  -2   9  10       17.41        5.59     10.81 o
  -1   9  10       36.10       39.49     12.83 o
   0   9  10        8.87        8.15      9.54 o
   1   9  10        4.37        1.55     10.32 o
   2   9  10       14.07       21.13     12.60 o
   3   9  10        7.20        1.21     16.11 o
   4   9  10        0.51        0.00     15.37 o
  -5  10  10        0.93        0.00     12.59 o
  -4  10  10        8.56       11.72     12.23 o
  -3  10  10        7.36        0.00     12.60 o
  -2  10  10       30.99       39.39     13.49 o
  -1  10  10        0.39        4.48     11.71 o
   0  10  10        1.82        6.20     10.79 o
   1  10  10       71.74       91.26     15.18 o
   2  10  10        0.30       12.63     17.33 o
   3  10  10       10.49        3.64     14.13 o
  -4  11  10        0.40        1.19     14.62 o
  -3  11  10        8.15        9.16     12.70 o
  -2  11  10       21.85       32.87     13.55 o
  -1  11  10        4.06        0.00     13.11 o
   0  11  10        3.51        1.70     10.85 o
   1  11  10        2.83        3.14     13.60 o
   2  11  10       17.71       16.66     17.06 o
   3  11  10       18.59       23.49     15.70 o
  -3  12  10       12.36       27.25     16.91 o
  -2  12  10        5.27        7.51     13.89 o
  -1  12  10        7.68        9.52     18.15 o
   0  12  10       17.94       38.45     13.91 o
   1  12  10       28.12       33.81     17.59 o
  -7   1  11        0.05        0.52     11.38 o
  -6   1  11       13.69        8.27     11.68 o
  -5   1  11       93.61      121.75     11.44 o
  -4   1  11       46.03       49.69      7.97 o
  -3   1  11       20.45       22.34      6.91 o
  -2   1  11       15.73       13.21      5.88 o
  -1   1  11        6.35        3.41      5.52 o
   0   1  11        0.07        0.00      4.96 o
   1   1  11        1.71        0.00     12.32 o
   2   1  11       63.40       63.79      7.91 o
   3   1  11       58.66       48.92     10.79 o
   4   1  11        7.24        2.76      6.33 o
   5   1  11       64.13       41.05      7.71 o
  -7   2  11        2.88        2.15     10.91 o
  -6   2  11       15.05       15.35      9.51 o
  -5   2  11        6.26        8.70      8.33 o
  -4   2  11        3.48        7.64      7.94 o
  -3   2  11       53.87       56.33      7.88 o
  -2   2  11       68.99       67.04      7.67 o
  -1   2  11       34.06       22.63      5.67 o
   0   2  11       25.65       26.17      4.89 o
   1   2  11       13.63       10.17     15.72 o
   2   2  11        6.19        4.41      3.03 o
   3   2  11        2.34        2.87      5.27 o
   4   2  11        2.83        2.09      6.45 o
   5   2  11       37.15       44.98     11.45 o
  -7   3  11        0.00        0.00     19.19 o
  -6   3  11        0.01       14.32     11.22 o
  -5   3  11        5.98       10.04      8.44 o
  -4   3  11       50.26       60.61      9.60 o
  -3   3  11       84.86       87.87      9.34 o
  -2   3  11       27.63       28.02      4.44 o
  -1   3  11       98.88      106.59      5.21 o
   0   3  11       61.84       67.11      5.23 o
   1   3  11        6.37        3.85      6.40 o
   2   3  11       12.84       17.61      4.62 o
   3   3  11       92.65       87.57      7.53 o
   4   3  11       41.23       47.60      7.42 o
   5   3  11       59.79       50.18     12.16 o
  -7   4  11        3.33       12.17     12.57 o
  -6   4  11        0.96        0.00     11.25 o
  -5   4  11       16.43       10.11     11.69 o
  -4   4  11       79.15       79.12     10.23 o
  -3   4  11        3.75        0.88      6.88 o
  -2   4  11       32.20       28.46      6.99 o
  -1   4  11      100.57      101.89      7.26 o
   0   4  11      160.41      169.31      8.66 o
   1   4  11        0.98        0.64      6.49 o
   2   4  11        2.76        5.82      6.81 o
   3   4  11       29.19       32.11      9.60 o
   4   4  11        7.60        7.31      6.64 o
   5   4  11       14.63       15.87     11.97 o
  -6   5  11        0.56        4.39     11.76 o
  -5   5  11       19.27        3.94     11.90 o
  -4   5  11       25.52       20.03      9.71 o
  -3   5  11        4.22        1.45      7.66 o
  -2   5  11       58.70       72.69     10.46 o
  -1   5  11       66.64       66.88      5.31 o
   0   5  11       38.40       32.37      7.69 o
   1   5  11        0.21        0.00      8.84 o
   2   5  11        1.08        0.00      9.73 o
   3   5  11        0.47        7.27      9.86 o
   4   5  11      160.90      148.50     14.99 o
   5   5  11        0.22        0.00     15.57 o
  -6   6  11        0.05        0.00     13.87 o
  -5   6  11        3.36        6.60     11.97 o
  -4   6  11        1.40       13.31     12.75 o
  -3   6  11      158.54      164.22     18.48 o
  -2   6  11       30.19       30.83      6.49 o
  -1   6  11      119.65      137.38     15.44 o
   0   6  11      347.77      390.39     20.36 o
   1   6  11        0.17        0.00     11.82 o
   2   6  11        0.81        0.00     11.13 o
   3   6  11        1.63        0.00     10.62 o
   4   6  11       28.04       38.72     17.87 o
  -6   7  11       13.35       10.11     10.81 o
  -5   7  11       61.87       65.11     12.49 o
  -4   7  11       28.47       19.50     11.16 o
  -3   7  11       16.50       18.70     11.76 o
  -2   7  11      100.80       87.93     14.63 o
  -1   7  11      106.89      115.01     15.08 o
   0   7  11       40.71       61.09     12.77 o
   1   7  11        3.81        6.79     10.60 o
   2   7  11       61.45       77.70     13.29 o
   3   7  11       13.95       12.62     11.77 o
   4   7  11       21.42       30.79     16.60 o
  -5   8  11        0.51        0.00     11.09 o
  -4   8  11       62.56       66.66     15.27 o
  -3   8  11       63.49       60.30     14.57 o
  -2   8  11        1.02        0.00     11.62 o
  -1   8  11        2.50        9.59     10.96 o
   0   8  11       35.92       31.35     12.64 o
   1   8  11       15.14       10.66     10.93 o
   2   8  11       15.11       14.86     12.01 o
   3   8  11       27.24       37.56     12.90 o
  -4   9  11        0.31        4.42     12.01 o
  -3   9  11       17.60       16.31     13.12 o
  -2   9  11       24.31       25.88     12.06 o
  -1   9  11        0.04        1.29     11.78 o
   0   9  11       11.82       23.37     12.65 o
   1   9  11        2.24       11.39     12.32 o
   2   9  11        0.07       10.35     12.47 o
   3   9  11        2.61       15.14     16.13 o
  -3  10  11        1.03        1.28     13.44 o
  -2  10  11       65.96       72.42     14.79 o
  -1  10  11        7.62       13.46     13.13 o
   0  10  11        0.59        4.20      9.36 o
   1  10  11        0.45        7.12     13.41 o
   2  10  11        0.06       13.77     14.44 o
  -2  11  11        3.25       10.03     13.38 o
  -1  11  11       36.57       51.17     13.81 o
   0  11  11        1.81        2.56     12.12 o
  -6   0  12        0.31        1.29     15.69 o
  -5   0  12       57.27       49.68     16.10 o
  -4   0  12       21.46       17.69     10.38 o
  -3   0  12       77.43       79.52     12.11 o
  -2   0  12       25.38       13.12      9.37 o
  -1   0  12        3.00        4.99      8.53 o
   0   0  12        3.48        2.97      7.39 o
   1   0  12       27.67       12.58     18.62 o
   2   0  12       55.82       45.80     19.75 o
   3   0  12        4.48        0.00     10.97 o
   4   0  12        0.01        0.00     10.10 o
  -6   1  12        4.63        0.51     10.93 o
  -5   1  12       43.86       56.00      9.88 o
  -4   1  12        3.58        5.12      7.60 o
  -3   1  12       60.43       74.17      8.29 o
  -2   1  12       12.41       11.92      6.58 o
  -1   1  12       38.57       35.85      6.21 o
   0   1  12       26.87       19.31      7.68 o
   1   1  12        0.04        7.14     14.09 o
   2   1  12       59.10       51.42     15.14 o
   3   1  12        9.95        0.06      9.62 o
   4   1  12        0.99        0.00      7.12 o
  -6   2  12        0.11        1.30      9.61 o
  -5   2  12       86.28       73.20     10.29 o
  -4   2  12       36.15       21.60      8.59 o
  -3   2  12       30.47       38.53      7.91 o
  -2   2  12        2.45        0.00      5.92 o
  -1   2  12        0.09        1.59      5.49 o
   0   2  12        2.84        0.00      7.98 o
   1   2  12        0.02        0.00     13.61 o
   2   2  12        4.74        3.52     14.23 o
   3   2  12       47.26       36.53     11.93 o
   4   2  12        0.88        5.00     10.58 o
  -6   3  12        3.27       16.06      9.65 o
  -5   3  12        2.05       11.21      8.91 o
  -4   3  12       39.92       49.55      8.89 o
  -3   3  12        9.28        8.90      7.57 o
  -2   3  12       39.14       35.70      6.99 o
  -1   3  12       11.18        0.22      9.21 o
   0   3  12       13.93       19.25      8.72 o
   1   3  12        0.77        5.27     12.10 o
   2   3  12       41.38       40.99     13.28 o
   3   3  12       11.04        3.44     11.67 o
   4   3  12        6.20        8.65      9.31 o
  -5   4  12       19.42       16.60      8.96 o
  -4   4  12       24.39       17.32      8.64 o
  -3   4  12        0.91        3.64      7.52 o
  -2   4  12        0.11        0.00      6.22 o
  -1   4  12        0.14        1.67     13.24 o
   0   4  12       33.89       26.32     13.40 o
   1   4  12       16.40       16.32     13.79 o
   2   4  12        0.16        2.72     12.85 o
   3   4  12       79.02       80.32     11.43 o
   4   4  12       17.87       39.98     10.33 o
  -5   5  12        2.56        3.45      9.30 o
  -4   5  12        5.50        7.00      8.47 o
  -3   5  12      561.96      594.45     18.14 o
  -2   5  12       84.99       50.20     16.80 o
  -1   5  12      149.27      155.25     15.49 o
   0   5  12       83.89       73.86     12.26 o
   1   5  12       16.90        8.61     16.29 o
   2   5  12       17.34       30.00     15.89 o
   3   5  12       33.02       44.35     11.37 o
  -5   6  12        7.74        3.41     12.37 o
  -4   6  12       20.89       14.41     12.96 o
  -3   6  12        0.69        4.05     13.20 o
  -2   6  12        9.60       13.70     12.10 o
  -1   6  12       10.64       28.96     11.96 o
   0   6  12       39.34       44.06     12.28 o
   1   6  12       24.29       19.10     19.13 o
   2   6  12        0.65        0.00     11.04 o
   3   6  12        0.04       15.72     12.42 o
  -4   7  12       12.87        3.42     12.05 o
  -3   7  12      115.07      110.76     15.15 o
  -2   7  12       11.96       12.81     11.91 o
  -1   7  12        2.02        1.32     11.40 o
   0   7  12      176.14      182.76     16.69 o
   1   7  12       38.32       24.70     17.83 o
   2   7  12        8.52       29.21     19.96 o
  -3   8  12       32.38       30.50     14.13 o
  -2   8  12        9.20       12.05     13.76 o
  -1   8  12       12.28       12.43     11.86 o
   0   8  12       23.83       24.28     12.17 o
   1   8  12        1.26        0.00     15.59 o
   2   8  12       20.83       31.82     13.57 o
  -2   9  12       52.01       43.33     15.75 o
  -1   9  12        7.18        5.37     12.02 o
   0   9  12       28.67       21.91     13.78 o
  -5   1  13       11.45        5.45      9.13 o
  -4   1  13       21.35       22.03      8.89 o
  -3   1  13        7.19       10.47      7.15 o
  -2   1  13       33.30       41.38      7.12 o
  -1   1  13        0.10        0.00      8.17 o
   0   1  13       46.22       40.39     15.39 o
   1   1  13        1.61        0.00     15.08 o
   2   1  13        7.11        4.46     11.01 o
   3   1  13       53.28       42.69      9.01 o
  -4   2  13        2.90        2.01      8.50 o
  -3   2  13       15.86       17.64      7.74 o
  -2   2  13        9.82       15.08      9.41 o
  -1   2  13       53.02       44.70      9.69 o
   0   2  13       14.11        8.82     13.36 o
   1   2  13        0.18        3.44     14.36 o
   2   2  13        7.09        0.00     10.87 o
   3   2  13       10.89        1.63     10.15 o
  -4   3  13        0.55        0.00     12.48 o
  -3   3  13       13.93        9.79     12.00 o
  -2   3  13       53.89       53.35     12.68 o
  -1   3  13       14.32       14.76      9.52 o
   0   3  13       49.04       54.19      9.98 o
   1   3  13        2.24        0.00     11.76 o
   2   3  13       41.56       37.52     12.69 o
  -4   4  13        0.17        6.87     12.14 o
  -3   4  13       29.43       23.30     12.89 o
  -2   4  13       62.02       72.15     19.46 o
  -1   4  13       18.14       21.32     11.03 o
   0   4  13        7.31        3.45     10.58 o
   1   4  13        4.19        0.00     18.19 o
   2   4  13        5.04       12.79     13.63 o
  -3   5  13       36.56       28.17     11.62 o
  -2   5  13        8.34        5.43      9.74 o
  -1   5  13       39.57       32.87     12.29 o
   0   5  13        0.01        0.00     11.02 o
   1   5  13        1.47        0.00     17.98 o
   2   5  13        1.06       12.00     18.47 o
  -2   6  13      379.56      395.72     41.39 o
  -1   6  13        0.15        4.74     10.71 o
   0   6  13       11.34       10.46     11.31 o
   1   6  13        5.05        5.05     15.22 o
  -2   0  14        0.76        3.30     20.06 o
  -1   0  14        2.38        4.64     20.42 o
   0   0  14        4.05        3.88     22.98 o
  -2   1  14       12.89       21.39     13.48 o
  -1   1  14       27.49       35.97     13.78 o
   0   1  14       26.09       26.62     16.94 o
  -1   2  14        1.56        0.00     14.23 o
 
